# Supplementary material for: The Influence of Weather and Lemmings on Spatiotemporal Variation in the Abundance of Multiple Avian Guilds in the Arctic
Source: PLoS One. 2014 Jul 1;9(7):e101495. doi: 10.1371/journal.pone.0101495 (PMC4077800; doi:10.1371/journal.pone.0101495)
Supplement: Dataset S1 — Raw distance sampling data. Descriptions of fields and species codes are given in the Meta Data and Species Codes tabs, respectively. (XLSX) [file pone.0101495.s003.xlsx]

## Sheet: RawData
object	Tran	Species	Species_Group	Cluster_Size	Distance	Bearing	Habitat	UTMX	UTMY	Radians	X	Y	Year
1	1	ARTE	MARINE	1	46	212	T	470387	7699196	3.7001	470363	7.69916e+06	2010
2	1	BBPL	SHORE	1	20	180	T	470100	7699764	3.14159	470100	7699744	2010
3	1	BBPL	SHORE	1	70	45	T	470100	7699764	0.785398	470149	7.69981e+06	2010
4	1	CAGO	HERB	6	250	160	T	470100	7699764	2.79253	470186	7.69953e+06	2010
5	1	GLGU	MARINE	5	250	166	T	470100	7699764	2.89725	470160	7.69952e+06	2010
6	1	GLGU	MARINE	2	61	164	T	470485	7699129	2.86234	470502	7.69907e+06	2010
7	1	LALO	PASS	2	26	69	T	470188	7699353	1.20428	470212	7.69936e+06	2010
8	1	LALO	PASS	1	47	130	T	470198	7699346	2.26893	470234	7.69932e+06	2010
9	1	PALO	MARINE	2	150	18	W	470598	7699045	0.314159	470644	7.69919e+06	2010
10	1	PALO	MARINE	1	40	18	A	470598	7699095	0.314159	470610	7.69913e+06	2010
11	1	PALO	MARINE	3	80	53	W	470713	7698965	0.925025	470777	7.69901e+06	2010
12	1	SAND	SHORE	1	15	85	S	470410	7699172	1.48353	470425	7.69917e+06	2010
13	1	SAND	SHORE	2	45	258	T	470424	7699167	4.50295	470380	7.69916e+06	2010
14	2	GLGU	MARINE	1	0		A	465501	7701772	0	465501	7701772	2010
15	2	GLGU	MARINE	2	0		A	465377	7701650	0	465377	7701650	2010
16	2	GLGU	MARINE	4	200	231	W	465377	7701650	4.03171	465222	7.70152e+06	2010
17	2	GLGU	MARINE	1	161	200	T	465373	7701527	3.49066	465318	7.70138e+06	2010
18	2	LALO	PASS	2	5	322	T	465405	7701668	5.61996	465402	7.70167e+06	2010
19	2	LALO	PASS	12	24	273	S	465222	7701341	4.76475	465198	7.70134e+06	2010
20	2	LALO	PASS	8	16	197	T	465188	7701316	3.4383	465183	7.7013e+06	2010
21	2	REPH	SHORE	14	48	203	A	465377	7701650	3.54302	465358	7.70161e+06	2010
22	2	REPH	SHORE	10	150	321	A	465377	7701650	5.60251	465283	7.70177e+06	2010
23	2	REPH	SHORE	2	114	243	A	465331	7701456	4.24115	465229	7.7014e+06	2010
24	2	RTLO	MARINE	20	200	231	W	465377	7701650	4.03171	465222	7.70152e+06	2010
25	2	SAND	SHORE	1	83	296	A	465373	7701555	5.16617	465298	7.70159e+06	2010
26	2	SAND	SHORE	8	100	321	A	465009	7701189	5.60251	464946	7.70127e+06	2010
27	2	SNBU	PASS	16	75	320	S	465621	7701796	5.58505	465573	7.70185e+06	2010
28	2		SHORE	4	134	250	A	465405	7701668	4.36332	465279	7.70162e+06	2010
29	3	AMPI	PASS	1	53	257	S	463804	7698803	4.4855	463752	7.69879e+06	2010
30	3	BBPL	SHORE	3	53	257	S	463804	7698803	4.4855	463752	7.69879e+06	2010
31	3	GLGU	MARINE	1	126	303	A	464335	7698430	5.28835	464229	7.6985e+06	2010
32	3	GLGU	MARINE	2	104	339	A	464142	7698694	5.91667	464105	7.69879e+06	2010
33	3	LALO	PASS	1	22	187	S	463772	7698816	3.26377	463769	7.69879e+06	2010
34	3	LOON	MARINE	3	0		A	463772	7698816	0	463772	7698816	2010
35	3	RTLO	MARINE	3	170	270	W	464216	7698582	4.71239	464046	7698582	2010
36	3	RTLO	MARINE	4	325	263	W	464216	7698582	4.59022	463893	7.69854e+06	2010
37	3	SAND	SHORE	6	68	266	S	463842	7698807	4.64258	463774	7.6988e+06	2010
38	3	SNBU	PASS	3	33	332	T	463804	7698803	5.79449	463789	7.69883e+06	2010
39	3	SNBU	PASS	3	23	235	T	463565	7698640	4.10152	463546	7.69863e+06	2010
40	4	GLGU	MARINE	2	59	139	A	462272	7723111	2.42601	462311	7.72307e+06	2010
41	4	GLGU	MARINE	1	276	256	A	461848	7723095	4.46804	461580	7.72303e+06	2010
42	4	LALO	PASS	1	40	342	R	462272	7723109	5.96903	462260	7.72315e+06	2010
43	4	LALO	PASS	2	51	355	R	462293	7723292	6.19592	462289	7.72334e+06	2010
44	4	LALO	PASS	1	10	327	R	462072	7723395	5.70723	462067	7.7234e+06	2010
45	4	PALO	MARINE	2	73	139	A	462272	7723109	2.42601	462320	7.72305e+06	2010
46	4	PALO	MARINE	2	65	240	A	461673	7723109	4.18879	461617	7.72308e+06	2010
47	4	SAND	SHORE	4	62	290	R	462293	7723292	5.06145	462235	7.72331e+06	2010
48	4	SAND	SHORE	4	62	168	T	462072	7723395	2.93215	462085	7.72333e+06	2010
49	4	SNBU	PASS	5	38	335	T	462293	7723292	5.84685	462277	7.72333e+06	2010
50	4	SNBU	PASS	1	5	43	R	462291	7723312	0.750492	462294	7.72332e+06	2010
51	4	SNBU	PASS	1	100	172	T	461848	7723095	3.00197	461862	7.723e+06	2010
52	5	AMPI	PASS	3	17	18	R	458676	7724587	0.314159	458681	7.7246e+06	2010
53	5	AMPI	PASS	1	24	157	R	458837	7723542	2.74017	458846	7.72352e+06	2010
54	5	AMPI	PASS	1	45	27	R	459152	7723312	0.471239	459172	7.72335e+06	2010
55	5	COEI	MARINE	14	131	60	M	458435	7725090	1.0472	458548	7.72516e+06	2010
56	5	COEI	MARINE	10	300	97	M	458681	7724270	1.69297	458979	7.72423e+06	2010
57	5	GLGU	MARINE	1	53	220	A	458629	7724652	3.83972	458595	7.72461e+06	2010
58	5	GLGU	MARINE	1	0		A	458790	7723823	0	458790	7723823	2010
59	5	LALO	PASS	1	21	336	R	458674	7724582	5.86431	458665	7.7246e+06	2010
60	5	PALO	MARINE	2	250	150	A	458678	7724580	2.61799	458803	7.72436e+06	2010
61	5	PLOVER	SHORE	2	135	70	T	458771	7723905	1.22173	458898	7.72395e+06	2010
62	5	RTLO	MARINE	2	110	116	W	458805	7723751	2.02458	458904	7.7237e+06	2010
63	5	SNBU	PASS	1	47	285	R	458554	7724828	4.97419	458509	7.72484e+06	2010
64	5	SNBU	PASS	2	126	120	T	458888	7723278	2.0944	458997	7723215	2010
65	5	STSA	SHORE	5	102	161	S	458801	7723722	2.80998	458834	7.72363e+06	2010
66	5		SHORE	3	149	156	T	458771	7723905	2.72271	458832	7.72377e+06	2010
67	6	BBPL	SHORE	1	35	312	S	481243	7699384	5.44543	481217	7.69941e+06	2010
68	6	GLGLU	MARINE	2	229	35	T	481224	7699499	0.610865	481355	7.69969e+06	2010
69	6	GLGLU	MARINE	1	0		A	481254	7699923	0	481254	7699923	2010
70	6	GLGLU	MARINE	5	266	346	A	481270	7699976	6.03884	481206	7.70023e+06	2010
71	6	LTDU	MARINE	20	125	292	W	481235	7700139	5.09636	481119	7.70019e+06	2010
72	6	RTLO	MARINE	2	150	85	W	481283	7700004	1.48353	481432	7.70002e+06	2010
73	6	RTLO	MARINE	2	130	270	W	481310	7700121	4.71239	481180	7700121	2010
74	6	RTLO	MARINE	3	310	100	W	481314	7700272	1.74533	481619	7.70022e+06	2010
75	6	SAND	SHORE	2	111	30	T	481243	7699384	0.523599	481298	7.69948e+06	2010
76	6	SAND	SHORE	5	95	85	W	481283	7700004	1.48353	481378	7.70001e+06	2010
77	6	SAND	SHORE	2	31	258	S	481235	7700139	4.50295	481205	7.70013e+06	2010
78	6	SNBU	PASS	1	109	73	R	481331	7700607	1.27409	481435	7.70064e+06	2010
79	6	SNGO	HERB	5	275	141	a	481259	7700134	2.46091	481432	7.69992e+06	2010
80	7	BLGU	MARINE	4	120	175	M	452197	7700808	3.05433	452207	7.70069e+06	2010
81	7	BLGU	MARINE	2	35	60	M	452197	7700808	1.0472	452227	7.70083e+06	2010
82	7	BLGU	MARINE	3	175	91	M	452624	7700165	1.58825	452799	7.70016e+06	2010
83	7	BLGU	MARINE	6	150	235	M	453272	7699141	4.10152	453149	7.69905e+06	2010
84	7	COEI	MARINE	11	150	170	M	444995	7708947	2.96706	445021	7.7088e+06	2010
85	7	COEI	MARINE	200	0		M	451109	7702720	0	451109	7702720	2010
86	7	COEI	MARINE	15	225	110	M	452811	7699871	1.91986	453022	7.69979e+06	2010
87	7	COEI	MARINE	7	150	235	M	453272	7699141	4.10152	453149	7.69905e+06	2010
88	7	GLGU	MARINE	1	0		M	450776	7703435	0	450776	7703435	2010
89	7	LOON	MARINE	2	250	210	M	446783	7707091	3.66519	446658	7.70687e+06	2010
90	7	LOON	MARINE	1	0		M	448374	7705936	0	448374	7705936	2010
91	7	LOON	MARINE	2	200	262	M	452222	7697346	4.57276	452024	7.69732e+06	2010
92	8	BLGU	MARINE	1	40	22	M	460662	7707214	0.383972	460677	7.70725e+06	2010
93	8	GLGU	MARINE	1	0		M	462805	7701233	0	462805	7701233	2010
94	8	LOON	MARINE	1	0		M	462805	7701233	0	462805	7701233	2010
95	8	LOON	MARINE	2	75	334	M	462954	7704175	5.8294	462921	7.70424e+06	2010
96	8	LOON	MARINE	5	250	209	M	462371	7705305	3.64774	462250	7.70509e+06	2010
97	8	LOON	MARINE	1	0		M	460570	7707244	0	460570	7707244	2010
98	9	COEI	MARINE	5	50	44	M	445160	7728029	0.767945	445195	7.72806e+06	2010
99	9	COEI	MARINE	2	125	79	M	445412	7727854	1.37881	445535	7.72788e+06	2010
100	9	COEI	MARINE	7	30	56	M	448300	7727158	0.977384	448325	7.72717e+06	2010
101	9	COEI	MARINE	4	0		M	451661	7726226	0	451661	7726226	2010
102	9	COEI	MARINE	7	320	55	M	452595	7725991	0.959931	452857	7.72617e+06	2010
103	9	COEI	MARINE	1	275	260	M	451555	7725080	4.53786	451284	7.72503e+06	2010
104	9	COEI	MARINE	3	80	204	M	449149	7723325	3.56047	449116	7.72325e+06	2010
105	9	COEI	MARINE	1	400	260	M	440630	7719502	4.53786	440236	7.71943e+06	2010
106	9	GLGU	MARINE	1	0		M	445160	7728029	0	445160	7728029	2010
107	9	LOON	MARINE	1	144	298	M	451555	7725080	5.20108	451428	7.72515e+06	2010
108	9	LOON	MARINE	1	200	222	M	442450	7720308	3.87463	442316	7.72016e+06	2010
109	10	COEI	MARINE	1	120	120	M	454068	7706738	2.0944	454172	7706678	2010
110	11	BLGU	MARINE	1	150	229	M	456314	7701546	3.9968	456201	7.70145e+06	2010
111	12	BLGU	MARINE	1	120	200	M	446165	7707132	3.49066	446124	7.70702e+06	2010
112	12	COEI	MARINE	21	10	280	M	440789	7708747	4.88692	440779	7.70875e+06	2010
113	12	COEI	MARINE	1	30	296	M	440136	7708955	5.16617	440109	7.70897e+06	2010
114	12	COEI	MARINE	12	20	3	M	440117	7708973	0.0523599	440118	7.70899e+06	2010
115	12	COEI	MARINE	3	100	87	M	439471	7709157	1.51844	439571	7.70916e+06	2010
116	12	COEI	MARINE	4	75	340	M	434512	7710708	5.93412	434486	7.71078e+06	2010
117	12	LOON	MARINE	2	70	357	M	442711	7707902	6.23083	442707	7.70797e+06	2010
118	12	LOON	MARINE	1	45	278	M	441354	7708540	4.85202	441309	7.70855e+06	2010
119	12	LOON	MARINE	1	300	255	M	439471	7709157	4.45059	439181	7.70908e+06	2010
120	12	LOON	MARINE	1	450	277	M	438295	7709457	4.83456	437848	7.70951e+06	2010
121	12	LOON	MARINE	1	300	180	M	438295	7709457	3.14159	438295	7709157	2010
122	12	LOON	MARINE	2	100	199	M	434512	7710708	3.47321	434479	7.71061e+06	2010
123	12	PALO	MARINE	8	50	271	M	437855	7709516	4.72984	437805	7.70952e+06	2010
124	12	PALO	MARINE	2	0		M	437855	7709673	0	437855	7709673	2010
125	12	PALO	MARINE	1	0		M	433073	7711348	0	433073	7711348	2010
126	13	COEI	MARINE	1	50	150	M	459107	7723010	2.61799	459132	7.72297e+06	2010
127	13	COEI	MARINE	2	70	22	M	459107	7723010	0.383972	459133	7.72307e+06	2010
128	13	COEI	MARINE	1	300	262	M	457979	7723336	4.57276	457682	7.72329e+06	2010
129	13	COEI	MARINE	2	300	328	M	452526	7725900	5.72468	452367	7.72615e+06	2010
130	13	COEI	MARINE	10	250	316	M	452526	7725900	5.51524	452352	7.72608e+06	2010
131	13	GLGU	MARINE	1	29	150	R	459107	7723010	2.61799	459122	7.72298e+06	2010
132	13	GLGU	MARINE	3	134	203	M	458762	7722936	3.54302	458710	7.72281e+06	2010
133	13	GLGU	MARINE	1	500	269	A	453447	7725595	4.69494	452947	7.72559e+06	2010
134	13	GLGU	MARINE	6	202	1	R	451547	7726588	0.0174533	451551	7.72679e+06	2010
135	13	GLGU	MARINE	1	171	254	A	451472	7726864	4.43314	451308	7.72682e+06	2010
136	13	PALO	MARINE	1	200	262	M	457979	7723336	4.57276	457781	7.72331e+06	2010
138	15	LALO	PASS	1	78	350	R	445642	7709419	6.10865	445628	7.7095e+06	2010
139	15	SNBU	PASS	1	64	270	R	445642	7709419	4.71239	445578	7709419	2010
140	16	COEI	MARINE	4	250	205	M	442214	7709091	3.57792	442108	7.70886e+06	2010
141	16	GLGU	MARINE	2	0		A	443470	7708911	0	443470	7708911	2010
142	16	LALO	PASS	1	17	302	T	443394	7708971	5.27089	443380	7.70898e+06	2010
143	16	LALO	PASS	1	57	281	R	443251	7709056	4.90438	443195	7.70907e+06	2010
144	16	PALO	MARINE	2	350	315	M	441951	7709103	5.49779	441704	7.70935e+06	2010
145	16	SEPL	SHORE	1	28	281	R	442591	7709058	4.90438	442564	7.70906e+06	2010
146	16	SNBU	PASS	1	21	307	R	443306	7709035	5.35816	443289	7.70905e+06	2010
147	16	SNBU	PASS	1	105	260	R	443252	7709054	4.53786	443149	7.70904e+06	2010
148	16	SNBU	PASS	2	68	303	T	443252	7709054	5.28835	443195	7.70909e+06	2010
149	16	SNBU	PASS	1	134	262	R	443006	7709065	4.57276	442873	7.70905e+06	2010
150	16	SNBU	PASS	1	101	197	T	442504	7709116	3.4383	442474	7.70902e+06	2010
151	16	SNBU	PASS	1	129	26	T	441951	7709103	0.453786	442008	7.70922e+06	2010
152	16	SNBU	PASS	1	147	355	T	441951	7709103	6.19592	441938	7.70925e+06	2010
153	17	AMPI	PASS	1	10	193	T	444836	7709833	3.36849	444834	7.70982e+06	2010
154	17	AMPI	PASS	2	20	262	R	444836	7709833	4.57276	444816	7.70983e+06	2010
155	17	AMPI	PASS	1	28	146	T	444871	7709831	2.54818	444887	7.70981e+06	2010
156	17	AMPI	PASS	1	10	138	T	444901	7709833	2.40855	444908	7.70983e+06	2010
157	17	CAGO	HERB	3	65	193	W	444836	7709833	3.36849	444821	7.70977e+06	2010
158	17	PLOVER	SHORE	1	32	32	R	445039	7709839	0.558505	445056	7.70987e+06	2010
159	17	SNBU	PASS	2	139	218	T	444805	7709826	3.80482	444719	7.70972e+06	2010
160	17	SNBU	PASS	1	54	101	R	444805	7709826	1.76278	444858	7.70982e+06	2010
161	17	SNBU	PASS	3	123	240	R	444841	7709829	4.18879	444734	7.70977e+06	2010
162	17	SNBU	PASS	2	52	236	T	444915	7709833	4.11898	444872	7.7098e+06	2010
163	17	SNBU	PASS	1	75	180	T	444933	7709835	3.14159	444933	7709760	2010
164	17	SNBU	PASS	2	79	293	R	445030	7709840	5.11381	444957	7.70987e+06	2010
165	17	SNBU	PASS	2	34	180	T	445158	7709842	3.14159	445158	7709808	2010
166	17	SNBU	PASS	1	246	20	R	445220	7709833	0.349066	445304	7.71006e+06	2010
167	17	SNBU	PASS	5	20	140	T	445232	7709833	2.44346	445245	7.70982e+06	2010
168	17	SNBU	PASS	1	24	236	R	445323	7709834	4.11898	445303	7.70982e+06	2010
169	17	SNBU	PASS	1	65	110	T	445346	7709835	1.91986	445407	7.70981e+06	2010
170	17	SNBU	PASS	1	71	216	T	445557	7709863	3.76991	445515	7.70981e+06	2010
171	18	AMPI	PASS	2	18	94	R	458413	7706607	1.64061	458431	7.70661e+06	2010
172	18	AMPI	PASS	1	27	228	R	458903	7706600	3.97935	458883	7.70658e+06	2010
173	18	AMPI	PASS	1	34	180	R	458903	7706600	3.14159	458903	7706566	2010
174	18	COLO	MARINE	3	150	16	A	458204	7706674	0.279253	458245	7.70682e+06	2010
175	18	GLGU	MARINE	1	177	200	R	457928	7706603	3.49066	457867	7.70644e+06	2010
176	18	GLGU	MARINE	1	0		A	458212	7706669	0	458212	7706669	2010
177	18	GLGU	MARINE	1	0		A	458700	7706617	0	458700	7706617	2010
178	18	HOLA	PASS	1	30	320	T	457928	7706603	5.58505	457909	7.70663e+06	2010
179	18	SNBU	PASS	1	88	145	R	458276	7706652	2.53073	458326	7.70658e+06	2010
180	18	SNBU	PASS	1	32	69	R	458422	7706610	1.20428	458452	7.70662e+06	2010
181	18	SNBU	PASS	1	48	102	R	458470	7706619	1.78024	458517	7.70661e+06	2010
182	18	SNBU	PASS	1	0		T	458700	7706617	0	458700	7706617	2010
183	18	SNBU	PASS	1	30	32	T	458780	7706572	0.558505	458796	7.7066e+06	2010
184	18	SNBU	PASS	2	37	108	R	458780	7706572	1.88496	458815	7.70656e+06	2010
185	19	CAGO	HERB	22	189	312	T	457661	7706465	5.44543	457521	7.70659e+06	2010
186	19	HOLA	PASS	1	32	24	T	457153	7706465	0.418879	457166	7.70649e+06	2010
187	19	HOLA	PASS	1	43	277	T	457198	7706472	4.83456	457155	7.70648e+06	2010
188	19	HOLA	PASS	1	27	100	T	457748	7706439	1.74533	457775	7.70643e+06	2010
189	19	HOLA	PASS	1	28	138	R	457818	7706428	2.40855	457837	7.70641e+06	2010
190	19	LALO	PASS	1	81	124	T	456862	7706426	2.16421	456929	7.70638e+06	2010
191	19	LALO	PASS	1	150	3	T	456926	7706432	0.0523599	456934	7.70658e+06	2010
192	19	LALO	PASS	1	56	127	R	457153	7706465	2.21657	457198	7.70643e+06	2010
193	19	LALO	PASS	3	40	24	T	457153	7706465	0.418879	457169	7.7065e+06	2010
194	19	LALO	PASS	1	21	192	T	457748	7706439	3.35103	457744	7.70642e+06	2010
195	19	LALO	PASS	2	24	193	T	457818	7706428	3.36849	457813	7.7064e+06	2010
196	20	CAGO	HERB	15	244	203	W	457216	7706000	3.54302	457121	7.70578e+06	2010
197	20	CAGO	HERB	39	350	301	W	456831	7706423	5.25344	456531	7.7066e+06	2010
198	20	GLGU	MARINE	2	400	322	A	456831	7706423	5.61996	456585	7.70674e+06	2010
199	20	LALO	PASS	1	50	301	T	457209	7706008	5.25344	457166	7.70603e+06	2010
200	20	LALO	PASS	1	24	230	T	457174	7706034	4.01426	457156	7.70602e+06	2010
201	20	LALO	PASS	2	43	316	R	457090	7706108	5.51524	457060	7.70614e+06	2010
202	20	LALO	PASS	1	17	16	R	456976	7706264	0.279253	456981	7.70628e+06	2010
203	20	LALO	PASS	1	51	39	T	456913	7706336	0.680678	456945	7.70638e+06	2010
204	20	LALO	PASS	1	42	299	T	456871	7706404	5.21853	456834	7.70642e+06	2010
205	20	SNBU	PASS	1	91	140	T	457216	7706000	2.44346	457274	7.70593e+06	2010
206	20	SNBU	PASS	1	39	236	T	457216	7706000	4.11898	457184	7.70598e+06	2010
207	20	SNBU	PASS	1	27	333	T	457177	7706032	5.81195	457165	7.70606e+06	2010
208	20	SNBU	PASS	1	32	209	T	457174	7706034	3.64774	457158	7.70601e+06	2010
209	20	SNBU	PASS	1	45	64	R	457010	7706220	1.11701	457050	7.70624e+06	2010
210	20	SNBU	PASS	1	32	350	T	456939	7706305	6.10865	456933	7.70634e+06	2010
211	20	SNGO	HERB	5	350	301	W	456831	7706423	5.25344	456531	7.7066e+06	2010
212	21	GLGU	MARINE	3	0		A	458502	7706084	0	458502	7706084	2010
213	21	LALO	PASS	1	30	63	R	458183	7706123	1.09956	458210	7.70614e+06	2010
214	21	SNBU	PASS	1	80	301	R	458705	7706128	5.25344	458636	7.70617e+06	2010
215	21	SNBU	PASS	1	24	314	T	458501	7706084	5.48033	458484	7.7061e+06	2010
216	21	SNBU	PASS	1	93	312	T	458433	7706086	5.44543	458364	7.70615e+06	2010
217	21	SNBU	PASS	1	3	258	R	458379	7706082	4.50295	458376	7.70608e+06	2010
218	22	AMPI	PASS	1	8	172	R	459452	7705544	3.00197	459453	7.70554e+06	2010
219	22	GLGU	MARINE	1	0		A	459128	7705888	0	459128	7705888	2010
220	22	LALO	PASS	1	28	287	R	459952	7705544	5.00909	459925	7.70555e+06	2010
221	22	LALO	PASS	1	72	86	T	459452	7705544	1.50098	459524	7.70555e+06	2010
222	22	LALO	PASS	2	43	82	R	459290	7705803	1.43117	459333	7.70581e+06	2010
223	22	SNBU	PASS	1	74	65	T	459452	7705544	1.13446	459519	7.70558e+06	2010
224	22	SNBU	PASS	1	115	304	R	459177	7705879	5.3058	459082	7.70594e+06	2010
225	22	SNBU	PASS	2	45	272	R	459177	7705879	4.7473	459132	7.70588e+06	2010
226	22	SNBU	PASS	1	47	307	R	459009	7705970	5.35816	458971	7.706e+06	2010
227	22	SNBU	PASS	1	27	115	R	458947	7706009	2.00713	458971	7.706e+06	2010
228	23	LALO	PASS	1	33	230	R	458216	7706058	4.01426	458191	7.70604e+06	2010
229	23	LALO	PASS	1	45	196	R	458407	7705498	3.42085	458395	7.70545e+06	2010
230	23	LALO	PASS	1	18	175	T	458407	7705498	3.05433	458409	7.70548e+06	2010
231	23	LALO	PASS	1	37	286	R	458502	7705392	4.99164	458466	7.7054e+06	2010
232	23	LALO	PASS	1	21	148	R	458529	7705351	2.58309	458540	7.70533e+06	2010
233	23	LALO	PASS	1	26	244	R	458529	7705351	4.2586	458506	7.70534e+06	2010
234	23	LTDU	MARINE	1	150	140	W	458416	7705756	2.44346	458512	7.70564e+06	2010
235	23	RTLO	MARINE	1	175	137	W	458416	7705756	2.3911	458535	7.70563e+06	2010
236	23	SNBU	PASS	1	33	129	R	458245	7706018	2.25147	458271	7.706e+06	2010
237	23	SNBU	PASS	1	49	209	T	458416	7705756	3.64774	458392	7.70571e+06	2010
238	23	SNBU	PASS	1	55	102	T	458479	7705446	1.78024	458533	7.70543e+06	2010
239	23	SNBU	PASS	1	81	123	R	458520	7705359	2.14675	458588	7.70531e+06	2010
240	24	CAGO	HERB	4	170	241	W	458649	7703504	4.20624	458500	7.70342e+06	2010
241	24	GLGU	MARINE	2	0		A	458750	7703493	0	458750	7703493	2010
242	24	GLGU	MARINE	2	0		A	457912	7703486	0	457912	7703486	2010
243	24	LALO	PASS	1	33	344	T	458489	7703511	6.00393	458480	7.70354e+06	2010
244	24	LALO	PASS	1	10	290	R	458443	7703515	5.06145	458434	7.70352e+06	2010
245	24	LALO	PASS	1	16	305	R	458374	7703507	5.32325	458361	7.70352e+06	2010
246	24	LALO	PASS	1	16	306	T	458374	7703507	5.34071	458361	7.70352e+06	2010
247	24	LALO	PASS	1	53	155	T	458374	7703507	2.70526	458396	7.70346e+06	2010
248	24	LALO	PASS	1	31	264	T	458356	7703503	4.60767	458325	7.7035e+06	2010
249	24	LALO	PASS	1	29	327	R	458285	7703492	5.70723	458269	7.70352e+06	2010
250	24	LALO	PASS	1	22	312	R	458285	7703492	5.44543	458269	7.70351e+06	2010
251	24	LALO	PASS	1	13	260	R	458285	7703492	4.53786	458272	7.70349e+06	2010
252	24	LTDU	MARINE	2	215	104	M	458878	7703502	1.81514	459087	7.70345e+06	2010
253	24	LTDU	MARINE	2	135	164	W	458712	7703490	2.86234	458749	7.70336e+06	2010
254	24	LTDU	MARINE	1	85	241	W	458649	7703504	4.20624	458575	7.70346e+06	2010
255	24	LTDU	MARINE	7	300	295	M	457878	7703502	5.14872	457606	7.70363e+06	2010
256	24	PALO	MARINE	1	0		A	458750	7703493	0	458750	7703493	2010
257	24	PALO	MARINE	1	230	268	A	458713	7703492	4.67748	458483	7.70348e+06	2010
258	24	PALO	MARINE	2	0		A	457857	7703487	0	457857	7703487	2010
259	24	PALO	MARINE	3	0		A	457878	7703502	0	457878	7703502	2010
260	24	RTLO	MARINE	2	350	4	M	458756	7703492	0.0698132	458780	7.70384e+06	2010
261	24	RTLO	MARINE	2	75	262	M	457997	7703522	4.57276	457923	7.70351e+06	2010
262	24	SEPL	SHORE	1	112	112	T	458711	7703491	1.95477	458815	7.70345e+06	2010
263	24	SEPL	SHORE	1	29	266	T	458374	7703507	4.64258	458345	7.7035e+06	2010
264	24	SNBU	PASS	1	57	188	T	458711	7703491	3.28122	458703	7.70343e+06	2010
265	24	SNBU	PASS	1	39	256	T	458546	7703535	4.46804	458508	7.70353e+06	2010
266	24	SNBU	PASS	1	33	344	T	458489	7703511	6.00393	458480	7.70354e+06	2010
267	24	SNBU	PASS	1	23	54	T	458489	7703511	0.942478	458508	7.70352e+06	2010
268	24	SNBU	PASS	1	10	292	R	458443	7703515	5.09636	458434	7.70352e+06	2010
269	24	SNBU	PASS	1	16	306	T	458374	7703507	5.34071	458361	7.70352e+06	2010
270	24	SNBU	PASS	1	53	155	T	458374	7703507	2.70526	458396	7.70346e+06	2010
271	25	AMPI	PASS	1	75	100	R	460553	7702632	1.74533	460627	7.70262e+06	2010
272	25	LALO	PASS	1	33	216	T	460568	7702399	3.76991	460549	7.70237e+06	2010
273	25	LALO	PASS	1	34	140	T	460568	7702399	2.44346	460590	7.70237e+06	2010
274	25	LALO	PASS	1	44	173	R	460569	7702368	3.01942	460574	7.70232e+06	2010
275	25	LALO	PASS	1	45	136	R	460568	7702330	2.37365	460599	7.7023e+06	2010
276	25	LALO	PASS	1	56	158	R	460572	7702140	2.75762	460593	7.70209e+06	2010
277	25	LALO	PASS	1	53	260	T	460542	7701844	4.53786	460490	7.70183e+06	2010
278	25	LTDU	MARINE	1	123	178	W	460565	7702595	3.10669	460569	7.70247e+06	2010
279	25	RTLO	MARINE	1	150	129	W	460568	7702399	2.25147	460685	7.7023e+06	2010
280	25	SNBU	PASS	2	133	83	R	460573	7702457	1.44862	460705	7.70247e+06	2010
281	25	SNBU	PASS	1	75	112	T	460561	7702063	1.95477	460631	7.70203e+06	2010
282	26	AMPI	PASS	1	50	290	T	460897	7702751	5.06145	460850	7.70277e+06	2010
283	26	AMPI	PASS	1	100	281	R	460896	7702843	4.90438	460798	7.70286e+06	2010
284	26	AMPI	PASS	1	55	300	R	460869	7703086	5.23599	460821	7.70311e+06	2010
285	26	AMPI	PASS	1	120	284	T	460845	7703212	4.95674	460729	7.70324e+06	2010
286	26	AMPI	PASS	1	41	335	R	460845	7703212	5.84685	460828	7.70325e+06	2010
287	26	GLGU	MARINE	2	70	46	T	460845	7703212	0.802851	460895	7.70326e+06	2010
288	26	LALO	PASS	1	5	64	R	460897	7702751	1.11701	460901	7.70275e+06	2010
289	26	LALO	PASS	1	26	348	R	460895	7702761	6.07375	460890	7.70279e+06	2010
290	26	LALO	PASS	1	31	38	R	460896	7702808	0.663225	460915	7.70283e+06	2010
291	26	LALO	PASS	1	25	13	T	460897	7702845	0.226893	460903	7.70287e+06	2010
292	26	LALO	PASS	1	61	97	R	460879	7703030	1.69297	460940	7.70302e+06	2010
293	26	SNBU	PASS	2	49	311	R	460897	7702751	5.42797	460860	7.70278e+06	2010
294	27	AMPI	PASS	1	59	19	T	459401	7704097	0.331613	459420	7.70415e+06	2010
295	27	AMPI	PASS	1	41	48	T	459697	7704084	0.837758	459727	7.70411e+06	2010
296	27	AMPI	PASS	2	54	111	R	459959	7704136	1.93732	460009	7.70412e+06	2010
297	27	AMPI	PASS	1	44	175	T	459959	7704136	3.05433	459963	7.70409e+06	2010
298	27	AMPI	PASS	1	176	100	R	460084	7704177	1.74533	460257	7.70415e+06	2010
299	27	AMPI	PASS	1	70	32	T	461371	7704296	0.558505	461408	7.70436e+06	2010
300	27	LALO	PASS	1	43	140	R	459386	7704095	2.44346	459414	7.70406e+06	2010
301	27	LALO	PASS	1	62	73	R	459386	7704095	1.27409	459445	7.70411e+06	2010
302	27	LALO	PASS	1	45	295	T	459763	7704092	5.14872	459722	7.70411e+06	2010
303	27	LALO	PASS	1	80	193	T	459959	7704136	3.36849	459941	7.70406e+06	2010
304	27	LALO	PASS	1	50	263	T	461030	7704300	4.59022	460980	7.70429e+06	2010
305	27	LALO	PASS	1	142	327	R	461073	7704331	5.70723	460996	7.70445e+06	2010
306	27	LALO	PASS	1	87	358	T	461073	7704331	6.24828	461070	7.70442e+06	2010
307	27	LTDU	MARINE	1	7	35	R	460772	7704306	0.610865	460776	7.70431e+06	2010
308	27	SNBU	PASS	1	64	213	R	459959	7704136	3.71755	459924	7.70408e+06	2010
309	27	SNBU	PASS	1	7	113	R	459980	7704127	1.97222	459986	7.70412e+06	2010
310	27	SNBU	PASS	1	49	120	R	460371	7704296	2.0944	460413	7.70427e+06	2010
311	27	SNBU	PASS	1	130	35	W	460772	7704306	0.610865	460847	7.70441e+06	2010
312	27	SNBU	PASS	1	41	263	T	461030	7704300	4.59022	460989	7.7043e+06	2010
313	27	SNBU	PASS	1	68	210	T	461030	7704300	3.66519	460996	7.70424e+06	2010
314	28	COEI	MARINE	2	102	91	M	461527	7701627	1.58825	461629	7.70163e+06	2010
315	28	COEI	MARINE	3	13	300	A	461340	7701241	5.23599	461329	7.70125e+06	2010
316	28	GLGU	MARINE	1	93	200	A	461573	7701670	3.49066	461541	7.70158e+06	2010
317	28	GLGU	MARINE	2	0		A	461487	7701557	0	461487	7701557	2010
318	28	GLGU	MARINE	2	133	282	W	461487	7701557	4.92183	461357	7.70158e+06	2010
319	28	GLGU	MARINE	2	123	226	R	461487	7701557	3.94444	461399	7.70147e+06	2010
320	28	GLGU	MARINE	2	0		A	461345	7701248	0	461345	7701248	2010
321	28	GLGU	MARINE	2	0		A	461287	7701101	0	461287	7701101	2010
322	28	LALO	PASS	2	61	239	T	461457	7701396	4.17134	461405	7.70136e+06	2010
323	28	LALO	PASS	2	60	280	T	461328	7701214	4.88692	461269	7.70122e+06	2010
324	28	LALO	PASS	1	37	269	T	461328	7701214	4.69494	461291	7.70121e+06	2010
325	28	LTDU	MARINE	19	102	91	M	461527	7701627	1.58825	461629	7.70163e+06	2010
326	28	LTDU	MARINE	2	120	175	W	461345	7701248	3.05433	461355	7.70113e+06	2010
327	28	PALO	MARINE	2	81	157	A	461312	7701172	2.74017	461344	7.7011e+06	2010
328	28	SNBU	PASS	2	34	190	T	461611	7701693	3.31613	461605	7.70166e+06	2010
329	28	SNBU	PASS	2	46	239	T	461611	7701693	4.17134	461572	7.70167e+06	2010
330	28	SNBU	PASS	4	47	242	R	461529	7701630	4.2237	461488	7.70161e+06	2010
331	28	SNBU	PASS	1	96	239	R	461483	7701459	4.17134	461401	7.70141e+06	2010
332	28	SNBU	PASS	2	28	239	T	461457	7701396	4.17134	461433	7.70138e+06	2010
333	28	SNBU	PASS	1	37	237	R	461401	7701327	4.13643	461370	7.70131e+06	2010
334	28	SNBU	PASS	1	75	128	T	461400	7701325	2.23402	461459	7.70128e+06	2010
335	28	SNBU	PASS	1	16	242	T	461339	7701240	4.2237	461325	7.70123e+06	2010
336	28	SNBU	PASS	1	41	120	T	461329	7701211	2.0944	461365	7.70119e+06	2010
337	28	SNBU	PASS	1	60	280	T	461328	7701214	4.88692	461269	7.70122e+06	2010
338	29	LALO	PASS	1	28	100	R	459433	7704659	1.74533	459461	7.70465e+06	2010
339	29	LALO	PASS	1	44	5	R	459547	7704672	0.0872665	459551	7.70472e+06	2010
340	29	LALO	PASS	1	77	104	T	460031	7704716	1.81514	460106	7.7047e+06	2010
341	29	LOON	MARINE	2	257	82	R	460215	7704719	1.43117	460469	7.70475e+06	2010
342	29	RTLO	MARINE	2	100	140	W	459944	7704709	2.44346	460008	7.70463e+06	2010
343	29	SNBU	PASS	1	100	151	T	459804	7704692	2.63545	459852	7.7046e+06	2010
344	29	SNBU	PASS	1	51	5353	R	459884	7704700	93.4275	459847	7.70473e+06	2010
345	29	SNBU	PASS	2	134	164	T	459943	7704707	2.86234	459980	7.70458e+06	2010
346	29	SNBU	PASS	1	146	97	R	460000	7704716	1.69297	460145	7.7047e+06	2010
347	30	GLGU	MARINE	1	50	58	T	460374	7701274	1.01229	460416	7.7013e+06	2010
348	30	GLGU	MARINE	2	102	193	A	460400	7701163	3.36849	460377	7.70106e+06	2010
349	30	LALO	PASS	1	38	216	R	460371	7701339	3.76991	460349	7.70131e+06	2010
350	30	SAND	SHORE	1	36	87	T	460370	7701348	1.51844	460406	7.70135e+06	2010
351	30	SEPL	SHORE	1	153	157	T	460394	7701054	2.74017	460454	7.70091e+06	2010
352	30	SNBU	PASS	1	30	58	T	460374	7701274	1.01229	460399	7.70129e+06	2010
353	30	SNBU	PASS	1	38	116	T	460394	7701054	2.02458	460428	7.70104e+06	2010
354	30	SNBU	PASS	1	25	306	R	460378	7700930	5.34071	460358	7.70094e+06	2010
355	31	GLGU	MARINE	1	0		A	458783	7705286	0	458783	7705286	2010
356	31	LALO	PASS	1	15	124	R	458567	7705306	2.16421	458579	7.7053e+06	2010
357	31	LALO	PASS	1	0		R	458710	7705309	0	458710	7705309	2010
358	31	LALO	PASS	1	58	100	T	458783	7705286	1.74533	458840	7.70528e+06	2010
359	31	LALO	PASS	1	54	68	T	458882	7705283	1.18682	458932	7.7053e+06	2010
360	31	LALO	PASS	1	65	68	T	458882	7705283	1.18682	458942	7.70531e+06	2010
361	31	LALO	PASS	1	19	135	T	458977	7705279	2.35619	458990	7.70527e+06	2010
362	31	LALO	PASS	1	44	340	T	459058	7705295	5.93412	459043	7.70534e+06	2010
363	31	LALO	PASS	1	31	83	R	459058	7705295	1.44862	459089	7.7053e+06	2010
364	31	LALO	PASS	1	25	53	T	459333	7705274	0.925025	459353	7.70529e+06	2010
365	31	LALO	PASS	1	59	194	T	459405	7705273	3.38594	459391	7.70522e+06	2010
366	31	LALO	PASS	1	100	102	R	459464	7705271	1.78024	459562	7.70525e+06	2010
367	31	LALO	PASS	1	42	60	T	459542	7705303	1.0472	459578	7705324	2010
368	31	LTDU	MARINE	2	48	28	W	459159	7705288	0.488692	459182	7.70533e+06	2010
369	31	SNBU	PASS	1	33	75	R	459058	7705295	1.309	459090	7.7053e+06	2010
370	31	SNBU	PASS	1	27	301	R	459058	7705295	5.25344	459035	7.70531e+06	2010
371	32	CAGO	HERB	8	35	100	T	441745	7716053	1.74533	441779	7.71605e+06	2010
372	32	COLO	MARINE	2	151	103	W	441639	7716035	1.79769	441786	7.716e+06	2010
373	33	GLGU	MARINE	3	0		A	441627	7718359	0	441627	7718359	2010
374	33	SNBU	PASS	1	16	26	R	442133	7717685	0.453786	442140	7.7177e+06	2010
375	34	GLGU	MARINE	1	0		R	443961	7715472	0	443961	7715472	2010
376	34	SNBU	PASS	1	75	4	T	443590	7715487	0.0698132	443595	7.71556e+06	2010
377	34	SNBU	PASS	1	168	348	T	443806	7715473	6.07375	443771	7.71564e+06	2010
378	35	AMPI	PASS	1	15	22	T	436536	7713131	0.383972	436542	7.71314e+06	2010
379	35	SNBU	PASS	1	102	6	T	437108	7713162	0.10472	437119	7.71326e+06	2010
380	36	SNBU	PASS	1	33	206	R	436373	7713520	3.59538	436359	7.71349e+06	2010
381	37	AMPI	PASS	1	17	274	R	436956	7713556	4.7822	436939	7.71356e+06	2010
382	37	AMPI	PASS	1	58	212	T	436728	7713618	3.7001	436697	7.71357e+06	2010
383	38	AMPI	PASS	3	0		A	432929	7716455	0	432929	7716455	2010
384	38	AMPI	PASS	1	12	321	R	432834	7716655	5.60251	432826	7.71666e+06	2010
385	38	AMPI	PASS	2	44	287	R	432700	7717320	5.00909	432658	7.71733e+06	2010
386	38	CAGO	HERB	16	450	316	W	432840	7716651	5.51524	432527	7.71697e+06	2010
387	38	CAGO	HERB	15	157	342	T	432700	7717320	5.96903	432651	7.71747e+06	2010
388	38	LALO	PASS	1	31	125	T	432774	7716737	2.18166	432799	7.71672e+06	2010
389	38	SNBU	PASS	1	7	285	R	432799	7716701	4.97419	432792	7.7167e+06	2010
390	39	AMPI	PASS	3	32	310	T	435220	7715844	5.41052	435195	7.71586e+06	2010
391	39	AMPI	PASS	3	33	227	T	435220	7715844	3.9619	435196	7.71582e+06	2010
392	39	LALO	PASS	1	22	2	R	435216	7716378	0.0349066	435217	7.7164e+06	2010
393	39	LALO	PASS	2	47	43	T	435154	7716179	0.750492	435186	7.71621e+06	2010
394	39	SNBU	PASS	1	45	95	T	435154	7716206	1.65806	435199	7.7162e+06	2010
395	39	SNBU	PASS	2	20	180	R	435154	7716184	3.14159	435154	7716164	2010
396	39		PASS	4	26	133	T	435220	7715844	2.32129	435239	7.71583e+06	2010
397	40	AMPI	PASS	1	42	200	T	434700	7716110	3.49066	434686	7.71607e+06	2010
398	40	AMPI	PASS	1	12	122	T	434657	7716136	2.1293	434667	7.71613e+06	2010
399	40	AMPI	PASS	3	64	265	T	434323	7716245	4.62512	434259	7.71624e+06	2010
400	40	AMPI	PASS	2	45	30	T	433566	7716504	0.523599	433588	7.71654e+06	2010
401	40	COLO	MARINE	1	0		A	433786	7716414	0	433786	7716414	2010
402	40	LALO	PASS	1	27	299	T	434175	7716274	5.21853	434151	7.71629e+06	2010
403	40	LALO	PASS	1	30	241	T	434175	7716274	4.20624	434149	7.71626e+06	2010
404	40	LALO	PASS	1	16	283	T	434167	7716274	4.93928	434151	7.71628e+06	2010
405	40	SNGO	HERB	11	450	282	T	433786	7716414	4.92183	433346	7.71651e+06	2010
406	40	SNGO	HERB	8	300	194	A	433560	7716520	3.38594	433487	7.71623e+06	2010
407	40	SNGO	HERB	8	416	296	T	432939	7716455	5.16617	432565	7.71664e+06	2010
408	40		PASS	1	75	282	R	433190	7716510	4.92183	433117	7.71653e+06	2010
409	41	CAGO	HERB	6	275	32	W	452798	7708481	0.558505	452944	7.70871e+06	2010
410	41	CAGO	HERB	12	350	42	T	452798	7708481	0.733038	453032	7.70874e+06	2010
411	41	CAGO	HERB	21	250	23	T	452909	7708610	0.401426	453007	7.70884e+06	2010
412	41	LALO	PASS	1	177	259	T	452821	7708986	4.5204	452647	7.70895e+06	2010
413	42	LALO	PASS	1	33	51	T	451898	7708310	0.890118	451924	7.70833e+06	2010
414	42	LTDU	MARINE	7	98	66	W	452434	7708266	1.15192	452524	7.70831e+06	2010
415	42	SNBU	PASS	1	56	14	T	452434	7708266	0.244346	452448	7.70832e+06	2010
416	42	SNBU	PASS	1	42	314	T	452729	7708293	5.48033	452699	7.70832e+06	2010
417	42	SNBU	PASS	1	123	312	T	452898	7708310	5.44543	452807	7.70839e+06	2010
418	42	SNGO	HERB	19	350	114	T	451898	7708310	1.98968	452218	7.70817e+06	2010
419	42		PASS	1	50	330	T	451898	7708310	5.75959	451873	7.70835e+06	2010
420	42		PASS	1	0		T	451948	7708308	0	451948	7708308	2010
421	43	COEI	MARINE	1	200	242	W	450676	7726122	4.2237	450499	7.72603e+06	2010
422	43	SAND	SHORE	1	45	189	S	450639	7726729	3.29867	450632	7.72668e+06	2010
423	43	SAND	SHORE	1	57	312	S	450639	7726729	5.44543	450597	7.72677e+06	2010
424	44		PASS	2	23	290	R	449429	7725915	5.06145	449407	7.72592e+06	2010
425	45	AMPI	PASS	1	47	312	T	449471	7726012	5.44543	449436	7.72604e+06	2010
426	45	GLGU	MARINE	2	200	330	A	450272	7726519	5.75959	450172	7.72669e+06	2010
427	3	SNBU	PASS	1	10	180	R	446733	7725934	3.14159	446733	7725924	2011
428	3	AMPI	PASS	2	15	290	R	446799	7725934	5.06145	446785	7.72594e+06	2011
429	3	AMPI	PASS	1	56	289	R	446638	7726091	5.044	446585	7.72611e+06	2011
430	3	GULL	MARINE	1	250	0	A	446571	7726905	0	446571	7727155	2011
431	4	GULL	MARINE	1	346	299	A	453448	7707715	5.21853	453145	7.70788e+06	2011
432	4	GULL	MARINE	1	158	284	A	453151	7707662	4.95674	452998	7.7077e+06	2011
433	4	SNBU	PASS	1	49	347	R	452695	7707892	6.05629	452684	7.70794e+06	2011
434	6	SNGO	HERB	12	350	140	A	449116	7709290	2.44346	449341	7.70902e+06	2011
435	6	GULL	MARINE	1	300	138	A	449336	7709194	2.40855	449537	7.70897e+06	2011
436	6	GULL	MARINE	1	0		A	449336	7709194	0	449336	7709194	2011
437	6	GULL	MARINE	1	0		A	449692	7708752	0	449692	7708752	2011
438	6	AMPI	PASS	1	49	192	R	449720	7708678	3.35103	449710	7.70863e+06	2011
439	7	GULL	MARINE	1	0		A	437445	7723298	0	437445	7723298	2011
440	7	AMPI	PASS	1	0		A	437207	7723317	0	437207	7723317	2011
441	7	SNBU	PASS	1	15	273	R	437100	7723328	4.76475	437085	7.72333e+06	2011
442	7	SNBU	PASS	1	35	258	R	437077	7723336	4.50295	437043	7.72333e+06	2011
443	7	SNBU	PASS	1	52	235	R	436973	7723381	4.10152	436930	7.72335e+06	2011
444	7	SNBU	PASS	1	47	276	R	436790	7723383	4.81711	436743	7.72339e+06	2011
445	8	CORA	RAPTOR	2	250	67	A	437290	7727331	1.16937	437520	7.72743e+06	2011
446	8	CORA	RAPTOR	4	152	340	A	437506	7727627	5.93412	437454	7.72777e+06	2011
447	8	SNBU	PASS	4	35	40	R	437565	7727672	0.698132	437587	7.7277e+06	2011
448	8	COEI	MARINE	35	201	90	W	437639	7727728	1.5708	437840	7727728	2011
449	8	SNBU	PASS	7	35	279	R	437639	7727728	4.86947	437604	7.72773e+06	2011
450	8	SNBU	PASS	1	62	90	R	437774	7727865	1.5708	437836	7727865	2011
451	8	AMPI	PASS	1	107	136	R	437837	7727993	2.37365	437911	7.72792e+06	2011
452	8	SNBU	PASS	1	27	164	A	437896	7728036	2.86234	437903	7.72801e+06	2011
453	8	PALO	MARINE	1	350	133	W	437917	7728066	2.32129	438173	7.72783e+06	2011
454	9	GULL	MARINE	1	250	110	A	451162	7726569	1.91986	451397	7.72648e+06	2011
455	9	SNBU	PASS	1	15	352	R	451117	7726626	6.14356	451115	7.72664e+06	2011
456	9	GULL	MARINE	1	250	296	A	451035	7726689	5.16617	450810	7.7268e+06	2011
457	9	COEI	MARINE	1	150	12	W	450870	7726705	0.20944	450901	7.72685e+06	2011
458	9	GULL	MARINE	2	150	12	A	450876	7726705	0.20944	450907	7.72685e+06	2011
459	9	SNBU	PASS	1	72	330	A	450870	7726705	5.75959	450834	7.72677e+06	2011
460	9	GULL	MARINE	1	112	270	A	450785	7726688	4.71239	450673	7726688	2011
461	9	GULL	MARINE	2	105	305	A	450541	7726681	5.32325	450455	7.72674e+06	2011
462	9	GULL	MARINE	2	100	10	A	450484	7726662	0.174533	450501	7.72676e+06	2011
463	10	GULL	MARINE	27	250	218	R	449878	7710869	3.80482	449724	7.71067e+06	2011
464	10	GULL	MARINE	4	0		A	449878	7710869	0	449878	7710869	2011
465	10	GULL	MARINE	1	0		A	449674	7711076	0	449674	7711076	2011
466	10	SNBU	PASS	1	25	325	R	449644	7711155	5.67232	449630	7.71118e+06	2011
467	10	GULL	MARINE	6	250	31	R	449644	7711155	0.541052	449773	7.71137e+06	2011
468	10	SNBU	PASS	1	50	244	R	449644	7711155	4.2586	449599	7.71113e+06	2011
469	10	PALO	MARINE	2	150	360	A	449644	7711155	6.28319	449644	7711305	2011
470	10	RLHA	RAPTOR	2	0		S	449576	7711342	0	449576	7711342	2011
471	11	COEI	MARINE	37	152	307	W	447565	7726508	5.35816	447444	7.7266e+06	2011
472	11	GULL	MARINE	1	250	144	A	447315	7726464	2.51327	447462	7.72626e+06	2011
473	11	SNBU	PASS	1	0		A	446841	7726013	0	446841	7726013	2011
474	11	SNBU	PASS	1	150	45	R	446841	7726013	0.785398	446947	7.72612e+06	2011
475	11	GULL	MARINE	1	213	51	A	446841	7726013	0.890118	447007	7.72615e+06	2011
476	12	GULL	MARINE	1	350	343	A	435883	7725204	5.98648	435781	7.72554e+06	2011
477	12	SNBU	PASS	2	53	301	R	435824	7725385	5.25344	435779	7.72541e+06	2011
478	12	GULL	MARINE	1	123	117	R	435824	7725385	2.04204	435934	7.72533e+06	2011
479	12	GULL	MARINE	1	0		A	435824	7725385	0	435824	7725385	2011
480	12	COEI	MARINE	3	350	50	A	435915	7725690	0.872665	436183	7.72591e+06	2011
481	12	GULL	MARINE	1	250	62	A	435983	7725738	1.0821	436204	7.72586e+06	2011
482	12	GULL	MARINE	1	0		A	436072	7725879	0	436072	7725879	2011
483	13	GULL	MARINE	31	516	59	R	440900	7729328	1.02974	441342	7.72959e+06	2011
484	13	GULL	MARINE	1	72	0	A	440941	7729512	0	440941	7729584	2011
485	13	GULL	MARINE	1	500	0	A	441048	7729898	0	441048	7730398	2011
486	14	COEI	MARINE	2	200	30	A	448813	7726593	0.523599	448913	7.72677e+06	2011
487	14	GULL	MARINE	1	100	0	A	448778	7726601	0	448778	7726701	2011
488	14	SNBU	PASS	1	100	135	T	448448	7726405	2.35619	448519	7.72633e+06	2011
489	14	GULL	MARINE	2	86	341	W	448419	7726388	5.95157	448391	7.72647e+06	2011
490	14	GULL	MARINE	2	152	341	A	448366	7726378	5.95157	448317	7.72652e+06	2011
491	14	GULL	MARINE	3	250	311	A	448366	7726318	5.42797	448177	7.72648e+06	2011
492	14	COEI	MARINE	24	250	336	W	448284	7726348	5.86431	448182	7.72658e+06	2011
493	14	GULL	MARINE	1	200	270	A	448284	7726348	4.71239	448084	7726348	2011
494	14	GULL	MARINE	2	215	0	R	448146	7726347	0	448146	7726562	2011
495	14	GULL	MARINE	1	100	90	A	448025	7726431	1.5708	448125	7726431	2011
496	15	GLGU	MARINE	1	84	305	A	456219	7708348	5.32325	456150	7.7084e+06	2011
497	15	GLGU	MARINE	1	0		A	456135	7708446	0	456135	7708446	2011
498	15	GLGU	MARINE	1	200	348	A	456011	7708662	6.07375	455969	7.70886e+06	2011
499	15	SNBU	PASS	1	24	7	R	456016	7708691	0.122173	456019	7.70871e+06	2011
500	15	COEI	MARINE	13	225	104	W	456087	7709050	1.81514	456305	7.709e+06	2011
501	16	PALO	MARINE	1	75	0	A	459110	7707487	0	459110	7707562	2011
502	16	HEGU	MARINE	1	42	32	A	458347	7707847	0.558505	458369	7.70788e+06	2011
503	16	HEGU	MARINE	1	0		A	458347	7707847	0	458347	7707847	2011
504	16	HEGU	MARINE	1	56	270	A	458255	7707899	4.71239	458199	7707899	2011
505	16	PALO	MARINE	2	142	36	W	458237	7707906	0.628319	458320	7.70802e+06	2011
506	17	SNBU	PASS	2	10	10	T	439486	7721854	0.174533	439488	7.72186e+06	2011
507	17	GULL	MARINE	1	40	190	A	440015	7721916	3.31613	440008	7.72188e+06	2011
508	18	SNBU	PASS	1	17	66	A	435573	7720421	1.15192	435589	7.72043e+06	2011
509	18	LALO	PASS	2	44	28	R	435882	7720444	0.488692	435903	7.72048e+06	2011
510	19	GLGU	MARINE	2	0		A	461229	7705822	0	461229	7705822	2011
511	20	LALO	PASS	1	105	47	T	440513	7713006	0.820305	440590	7.71308e+06	2011
512	20	LALO	PASS	1	80	276	R	440424	7712991	4.81711	440344	7.713e+06	2011
513	21	SNBU	PASS	2	25	287	A	438948	7720639	5.00909	438924	7.72065e+06	2011
514	21	SNBU	PASS	2	49	286	R	438365	7721311	4.99164	438318	7.72132e+06	2011
515	21	SNBU	PASS	1	22	329	R	438295	7721349	5.74213	438284	7.72137e+06	2011
516	23	SNGO	HERB	100	305	332	T	436375	7707109	5.79449	436232	7.70738e+06	2011
517	23	PALO	MARINE	1	0		A	436375	7707109	0	436375	7707109	2011
518	23	CAGO	HERB	27	205	110	A	436404	7707099	1.91986	436597	7.70703e+06	2011
519	23	SNGO	HERB	75	250	64	T	436565	7707046	1.11701	436790	7.70716e+06	2011
520	23	SNGO	HERB	50	300	90	W	437001	7706925	1.5708	437301	7706925	2011
521	24	LALO	PASS	1	97	356	T	415907	7718089	6.21337	415900	7.71819e+06	2011
522	24	SNBU	PASS	1	24	273	T	415907	7718089	4.76475	415883	7.71809e+06	2011
523	24	GULL	MARINE	1	538	70	A	415905	7718008	1.22173	416411	7.71819e+06	2011
524	24	AMPI	PASS	1	42	313	T	415906	7717990	5.46288	415875	7.71802e+06	2011
525	24	AMPI	PASS	1	76	260	T	415899	7717908	4.53786	415824	7.71789e+06	2011
526	24	SNHA	HERB_MAM	2	30	207	T	415899	7717892	3.61283	415885	7.71787e+06	2011
527	24	SNBU	PASS	1	33	222	R	415895	7717826	3.87463	415873	7.7178e+06	2011
528	24	SNBU	PASS	2	38	268	R	415895	7717826	4.67748	415857	7.71782e+06	2011
529	24	LALO	PASS	2	95	266	T	415918	7717712	4.64258	415823	7.71771e+06	2011
530	24	LALO	PASS	2	122	331	T	415875	7717506	5.77704	415816	7.71761e+06	2011
531	25	LALO	PASS	1	65	90	T	415812	7716764	1.5708	415877	7716764	2011
532	25	GULL	MARINE	1	140	100	A	415820	7716760	1.74533	415958	7.71674e+06	2011
533	25	AMPI	PASS	1	151	130	T	415880	7716734	2.26893	415996	7.71664e+06	2011
534	25	PALO	MARINE	3	300	130	A	415880	7716734	2.26893	416110	7.71654e+06	2011
535	25	LALO	PASS	1	72	89	T	415964	7716695	1.55334	416036	7.7167e+06	2011
536	25	LALO	PASS	1	28	239	T	415964	7716695	4.17134	415940	7.71668e+06	2011
537	25		SHORE	1	7	87	T	415983	7716692	1.51844	415990	7.71669e+06	2011
538	25	GULL	MARINE	2	0		A	416162	7716634	0	416162	7716634	2011
539	25	PALO	MARINE	1	350	119	W	416162	7716634	2.07694	416468	7.71646e+06	2011
540	26	COLO	MARINE	2	286	155	W	420944	7714183	2.70526	421065	7.71392e+06	2011
541	27	LALO	PASS	1	64	117	T	422445	7713728	2.04204	422502	7.7137e+06	2011
542	28	GULL	MARINE	1	0		A	412396	7718723	0	412396	7718723	2011
543	28	LALO	PASS	1	39	309	T	412396	7718723	5.39307	412366	7.71875e+06	2011
544	28		SHORE	1	175	233	T	412461	7718670	4.06662	412321	7.71856e+06	2011
545	28	SNBU	PASS	1	123	26	T	412461	7718670	0.453786	412515	7.71878e+06	2011
546	28	SNBU	PASS	1	109	16	T	412514	7718580	0.279253	412544	7.71868e+06	2011
547	28		SHORE	2	170	255	T	412514	7718580	4.45059	412350	7.71854e+06	2011
548	28	LALO	PASS	2	73	32	T	412569	7718492	0.558505	412608	7.71855e+06	2011
549	28	PALO	MARINE	4	114	174	W	412569	7718492	3.03687	412581	7.71838e+06	2011
550	28	GULL	MARINE	1	107	209	A	412569	7718492	3.64774	412517	7.7184e+06	2011
551	28	YBLO	MARINE	2	200	190	W	412569	7718492	3.31613	412534	7.7183e+06	2011
552	28	GULL	MARINE	1	0		A	412665	7718427	0	412665	7718427	2011
553	28	PALO	MARINE	1	270	243	W	412665	7718427	4.24115	412424	7.7183e+06	2011
554	28	GRSQ	HERB_MAM	1	25	56	T	412966	7718317	0.977384	412987	7.71833e+06	2011
555	29	SNGO	HERB	5	317	128	T	425259	7708139	2.23402	425509	7.70794e+06	2011
556	29	SNGO	HERB	250	400	347	T	425190	7708170	6.05629	425100	7.70856e+06	2011
557	29	RLHA	RAPTOR	2	0		A	424667	7708534	0	424667	7708534	2011
558	30	SNBU	PASS	2	58	118	T	443402	7713462	2.05949	443453	7.71343e+06	2011
559	30	AMPI	PASS	6	63	135	A	443456	7713402	2.35619	443501	7.71336e+06	2011
560	30	HEGU	MARINE	1	123	132	A	443486	7713226	2.30383	443577	7.71314e+06	2011
561	30	HEGU	MARINE	1	93	235	A	443486	7713226	4.10152	443410	7.71317e+06	2011
562	30	COLO	MARINE	1	144	11	A	443489	7713184	0.191986	443516	7.71333e+06	2011
563	30	AMPI	PASS	1	80	115	R	443474	7712911	2.00713	443547	7.71288e+06	2011
564	30	AMPI	PASS	1	53	116	R	443449	7712566	2.02458	443497	7.71254e+06	2011
565	31	SNGO	HERB	200	450	82	T	429069	7705074	1.43117	429515	7.70514e+06	2011
566	31	SNGO	HERB	100	400	108	T	429685	7704605	1.88496	430065	7.70448e+06	2011
567	31	RLHA	RAPTOR	1	0		A	429685	7704605	0	429685	7704605	2011
568	32	SNGO	HERB	74	400	264	T	435146	7708437	4.60767	434748	7.7084e+06	2011
569	32	GULL	MARINE	1	16	325	A	434954	7708498	5.67232	434945	7.70851e+06	2011
570	32	PALO	MARINE	2	250	325	A	434954	7708498	5.67232	434811	7.7087e+06	2011
571	32	GULL	MARINE	1	250	325	A	434954	7708498	5.67232	434811	7.7087e+06	2011
572	32	SNGO	HERB	127	300	238	Y	434725	7708568	4.15388	434471	7.70841e+06	2011
573	32	GULL	MARINE	1	150	360	A	434725	7708560	6.28319	434725	7708710	2011
574	32	LALO	PASS	1	10	342	T	434684	7708578	5.96903	434681	7.70859e+06	2011
575	32	RLHA	RAPTOR	1	0		A	434503	7708629	0	434503	7708629	2011
576	32	SNGO	HERB	18	300	196	T	434344	7708677	3.42085	434261	7.70839e+06	2011
577	33	SNGO	HERB	150	200	315	T	441627	7700337	5.49779	441486	7.70048e+06	2011
578	33	SNGO	HERB	75	200	349	W	441627	7700337	6.0912	441589	7.70053e+06	2011
579	33	SNGO	HERB	75	200	51	T	441627	7700337	0.890118	441782	7.70046e+06	2011
580	33	GULL	MARINE	1	0		A	441627	7700337	0	441627	7700337	2011
581	33	SAND	SHORE	3	0		A	441627	7700337	0	441627	7700337	2011
582	33	LTJA	MARINE	1	102	180	A	441627	7700337	3.14159	441627	7700235	2011
583	33	GULL	MARINE	2	76	121	A	441910	7700235	2.11185	441975	7.7002e+06	2011
584	33	GULL	MARINE	1	0		A	442154	7700135	0	442154	7700135	2011
585	33	SNGO	HERB	45	102	19	A	442177	7700127	0.331613	442210	7.70022e+06	2011
586	33	SNGO	HERB	65	250	61	T	442574	7699982	1.06465	442793	7.7001e+06	2011
587	33	LALO	HERB	4	0		A	442574	7699982	0	442574	7699982	2011
588	34	SNBU	PASS	2	115	20	R	418009	7715917	0.349066	418048	7.71603e+06	2011
589	34	LALO	PASS	1	110	76	R	418080	7715842	1.32645	418187	7.71587e+06	2011
590	34	LALO	PASS	1	13	196	R	418235	7715682	3.42085	418231	7.71567e+06	2011
591	34	LALO	PASS	2	60	64	T	418343	7715602	1.11701	418397	7.71563e+06	2011
592	34	GULL	MARINE	2	0		A	418673	7715337	0	418673	7715337	2011
593	37	RLHA	RAPTOR	2	0		A	422580	7709922	0	422580	7709922	2011
594	37	SNGO	HERB	200	350	333	T	422580	7709922	5.81195	422421	7.71023e+06	2011
595	37	HEGU	MARINE	1	366	27	A	422452	7709978	0.471239	422618	7.7103e+06	2011
596	37	AMPI	PASS	1	10	300	T	422213	7710072	5.23599	422204	7710077	2011
597	39	SNGO	HERB	5	300	0	T	429404	7709704	0	429404	7710004	2011
598	39	SNGO	HERB	156	450	47	T	429408	7709795	0.820305	429737	7.7101e+06	2011
599	39	GULL	MARINE	1	0		A	429404	7709704	0	429404	7709704	2011
600	39	SNGO	HERB	40	400	325	T	429404	7709704	5.67232	429175	7.71003e+06	2011
601	39	GULL	MARINE	3	0		A	429408	7709795	0	429408	7709795	2011
602	39	LALO	PASS	2	10	0	T	429413	7709902	0	429413	7709912	2011
603	39	GULL	MARINE	1	200	0	A	429418	7710111	0	429418	7710311	2011
604	39	GULL	MARINE	4	0		A	429416	7710136	0	429416	7710136	2011
605	39	SNGO	HERB	16	150	270	A	429170	7710401	4.71239	429020	7710401	2011
606	39	GULL	MARINE	3	0		A	429170	7710401	0	429170	7710401	2011
607	40	LALO	PASS	2	40	63	T	420118	7711715	1.09956	420154	7.71173e+06	2011
608	40	AMPI	PASS	6	153	65	T	420118	7711715	1.13446	420257	7.71178e+06	2011
609	40	SNGO	HERB	250	400	50	W	420016	7711811	0.872665	420322	7.71207e+06	2011
610	40	LALO	PASS	1	9	6	T	420009	7711820	0.10472	420010	7.71183e+06	2011
611	40	SNGO	HERB	150	350	335	T	420009	7711820	5.84685	419861	7.71214e+06	2011
612	40	LALO	PASS	1	5	23	T	419738	7712089	0.401426	419740	7.71209e+06	2011
613	40	AMPI	PASS	1	10	0	A	419720	7712106	0	419720	7712116	2011
614	40	LALO	PASS	2	7	296	T	419710	7712112	5.16617	419704	7.71212e+06	2011
615	40	LALO	PASS	3	48	147	T	419637	7712183	2.56563	419663	7.71214e+06	2011
616	40	LTJA	MARINE	2	0		A	419398	7712413	0	419398	7712413	2011
617	41	SNGO	HERB	200	450	22	T	438428	7705855	0.383972	438597	7.70627e+06	2011
618	41	SNGO	HERB	100	500	311	T	438431	7706248	5.42797	438054	7.70658e+06	2011
619	41	PALO	MARINE	2	250	98	A	438249	7706553	1.71042	438497	7.70652e+06	2011
620	41	PALO	MARINE	1	272	190	A	438066	7706595	3.31613	438019	7.70633e+06	2011
621	42	GULL	MARINE	4	216	331	T	425860	7711488	5.77704	425755	7.71168e+06	2011
622	42	SNGO	HERB	80	175	312	T	425860	7711488	5.44543	425730	7.71161e+06	2011
623	42	PALO	MARINE	2	199	311	W	425860	7711488	5.42797	425710	7.71162e+06	2011
624	42	RLHA	RAPTOR	1	0		A	425860	7711488	0	425860	7711488	2011
625	42	COEI	MARINE	16	275	332	W	425639	7711574	5.79449	425510	7.71182e+06	2011
626	42	SNGO	HERB	14	314	237	T	425542	7711612	4.13643	425279	7.71144e+06	2011
627	42	SAND	SHORE	2	57	260	T	424862	7711763	4.53786	424806	7.71175e+06	2011
628	42	COLO	MARINE	1	327	261	A	424862	7711763	4.55531	424539	7.71171e+06	2011
629	44	RLHA	RAPTOR	2	0		A	434201	7718047	0	434201	7718047	2011
630	45	RLHA	RAPTOR	1	34	101	A	454939	7707000	1.76278	454972	7.70699e+06	2011
631	45	SNBU	PASS	1	165	178	R	455059	7707013	3.10669	455065	7.70685e+06	2011
632	45	SNBU	PASS	1	228	84	T	455128	7707079	1.46608	455355	7.7071e+06	2011
633	45	LTDU	MARINE	9	144	353	W	455053	7707272	6.16101	455035	7.70741e+06	2011
634	45	SNBU	PASS	3	111	20	T	454945	7707408	0.349066	454983	7.70751e+06	2011
635	45	SNBU	PASS	1	31	297	T	454945	7707408	5.18363	454917	7.70742e+06	2011
636	46	SNBU	PASS	1	46	269	R	460398	7706152	4.69494	460352	7.70615e+06	2011
637	46	PALO	MARINE	2	110	268	W	460206	7706626	4.67748	460096	7.70662e+06	2011
638	46	SNBU	PASS	3	110	268	A	460206	7706626	4.67748	460096	7.70662e+06	2011
639	46	COEI	MARINE	1	176	294	W	460074	7706689	5.13127	459913	7.70676e+06	2011
640	48	GRSQ	HERB_MAM	1	5	100	R	449448	7713216	1.74533	449453	7.71322e+06	2011
641	48	GULL	MARINE	1	10	90	A	449747	7713164	1.5708	449757	7713164	2011
642	49	GULL	MARINE	1	0		A	440677	7711369	0	440677	7711369	2011
643	49	SAND	SHORE	1	68	120	T	440677	7711369	2.0944	440736	7711335	2011
644	49	SAND	SHORE	1	59	263	R	440771	7711225	4.59022	440712	7.71122e+06	2011
645	49	AMPI	PASS	2	68	179	R	441388	7710809	3.12414	441389	7.71074e+06	2011
646	52	AMPI	PASS	1	36	82	R	449846	7712212	1.43117	449882	7.71222e+06	2011
647	52	RLHA	RAPTOR	1	25	180	A	449922	7712176	3.14159	449922	7712151	2011
648	52	GULL	MARINE	2	47	180	A	449922	7712176	3.14159	449922	7712129	2011
649	52	GULL	MARINE	1	51	90	A	449950	7712163	1.5708	450001	7712163	2011
650	52	GULL	MARINE	1	150	110	W	450038	7712121	1.91986	450179	7.71207e+06	2011
651	52	GULL	MARINE	1	30	90	A	450290	7712044	1.5708	450320	7712044	2011
652	52	CAGO	HERB	3	165	180	A	450290	7712044	3.14159	450290	7711879	2011
653	52	GRSQ	HERB_MAM	2	25	90	T	450314	7712016	1.5708	450339	7712016	2011
654	52	AMPI	PASS	3	73	215	T	450711	7712005	3.75246	450669	7.71195e+06	2011
655	52	GULL	MARINE	1	100	215	A	450711	7712005	3.75246	450654	7.71192e+06	2011
656	53	RLHA	RAPTOR	1	229	342	A	433022	7720492	5.96903	432951	7.72071e+06	2011
657	53	SNBU	PASS	1	34	162	R	433041	7720454	2.82743	433052	7.72042e+06	2011
658	53	LALO	PASS	2	19	214	R	433069	7720328	3.735	433058	7.72031e+06	2011
659	53	SNBU	PASS	1	35	290	R	433042	7720355	5.06145	433009	7.72037e+06	2011
660	53	SNBU	PASS	1	14	314	T	432811	7720389	5.48033	432801	7.7204e+06	2011
661	53	GULL	MARINE	1	20	0	A	432754	7720392	0	432754	7720412	2011
662	53	SNBU	PASS	2	17	251	R	432676	7720383	4.38078	432660	7.72038e+06	2011
663	53	SNBU	PASS	3	47	275	R	432561	7720346	4.79966	432514	7.72035e+06	2011
664	53	DUCK	MARINE	7	60	367	W	432480	7720335	6.40536	432487	7.72039e+06	2011
665	53	SNBU	PASS	5	17	276	R	432450	7720349	4.81711	432433	7.72035e+06	2011
666	53	SNBU	PASS	2	17	343	T	432213	7720376	5.98648	432208	7.72039e+06	2011
667	53	SNBU	PASS	1	93	345	R	432110	7720412	6.02139	432086	7.7205e+06	2011
668	54	GULL	MARINE	1	259	275	A	455064	7709610	4.79966	454806	7.70963e+06	2011
669	54	PALO	MARINE	2	350	90	A	454951	7709838	1.5708	455301	7709838	2011
670	54	PALO	MARINE	2	229	113	W	454925	7709535	1.97222	455136	7.70945e+06	2011
671	54	SNGO	HERB	10	350	118	T	454579	7709489	2.05949	454888	7.70932e+06	2011
672	54	CAGO	HERB	8	239	260	W	454461	7709475	4.53786	454226	7.70943e+06	2011
673	54	GULL	MARINE	1	239	260	A	454461	7709475	4.53786	454226	7.70943e+06	2011
674	54	SNGO	HERB	21	284	92	A	454017	7709525	1.6057	454301	7.70952e+06	2011
675	54	PALO	MARINE	1	153	33	A	453670	7709846	0.575959	453753	7.70997e+06	2011
676	55	SNBU	PASS	1	76	55	R	431457	7720524	0.959931	431519	7.72057e+06	2011
677	55	SNBU	PASS	1	21	131	R	431995	7720525	2.28638	432011	7.72051e+06	2011
678	55	SNBU	PASS	3	32	28	R	432272	7720501	0.488692	432287	7.72053e+06	2011
679	55	SNBU	PASS	1	1	2	R	432321	7720524	0.0349066	432321	7.72052e+06	2011
680	55	GULL	MARINE	1	129	269	A	432321	7720529	4.69494	432192	7.72053e+06	2011
681	55	SNBU	PASS	2	23	45	R	432357	7720553	0.785398	432373	7.72057e+06	2011
682	55	RLHA	RAPTOR	1	237	150	A	432357	7720553	2.61799	432476	7.72035e+06	2011
683	55	SNBU	PASS	6	23	16	R	432375	7720567	0.279253	432381	7.72059e+06	2011
684	56	GULL	MARINE	12	0		A	448160	7712876	0	448160	7712876	2011
685	56	AMPI	PASS	1	10	80	R	448588	7713107	1.39626	448598	7.71311e+06	2011
686	57	LOON	MARINE	1	350	0	A	427802	7712806	0	427802	7713156	2011
687	57	SNBU	PASS	1	96	272	R	427802	7712806	4.7473	427706	7.71281e+06	2011
688	57	SNBU	PASS	1	110	95	R	427821	7712797	1.65806	427931	7.71279e+06	2011
689	57	AMPI	PASS	1	40	175	T	427833	7712799	3.05433	427836	7.71276e+06	2011
690	57	GULL	MARINE	1	224	120	A	427811	7712879	2.0944	428005	7712767	2011
691	57	AMPI	PASS	1	75	63	T	427796	7712946	1.09956	427863	7.71298e+06	2011
692	57	SNBU	PASS	1	70	0	R	427821	7712965	0	427821	7713035	2011
693	57	LALO	PASS	1	67	10	R	427821	7712965	0.174533	427833	7.71303e+06	2011
694	57	AMPI	PASS	1	16	300	R	427851	7713040	5.23599	427837	7713048	2011
695	57	AMPI	PASS	1	30	265	R	427825	7713080	4.62512	427795	7.71308e+06	2011
696	57	SNBU	PASS	1	58	276	R	427824	7713087	4.81711	427766	7.71309e+06	2011
697	57	SNBU	PASS	1	21	76	R	427824	7713087	1.32645	427844	7.71309e+06	2011
698	57	AMPI	PASS	1	98	281	R	427837	7713178	4.90438	427741	7.7132e+06	2011
699	57	SNBU	PASS	2	26	30	T	427860	7713329	0.523599	427873	7.71335e+06	2011
700	57	SNBU	PASS	1	47	40	T	427860	7713329	0.698132	427890	7.71337e+06	2011
701	57	SNBU	PASS	1	61	62	T	427860	7713329	1.0821	427914	7.71336e+06	2011
702	57	AMPI	PASS	1	27	313	T	427886	7713378	5.46288	427866	7.7134e+06	2011
703	57	AMPI	PASS	1	80	304	R	427889	7713443	5.3058	427823	7.71349e+06	2011
704	57	SNBU	PASS	1	59	48	T	427891	7713492	0.837758	427935	7.71353e+06	2011
705	57	SNBU	PASS	1	114	93	T	427892	7713492	1.62316	428006	7.71349e+06	2011
706	57	SNBU	PASS	1	78	298	R	427884	7713532	5.20108	427815	7.71357e+06	2011
707	57	AMPI	PASS	1	80	250	R	427868	7713604	4.36332	427793	7.71358e+06	2011
708	57	AMPI	PASS	1	57	243	R	427851	7713704	4.24115	427800	7.71368e+06	2011
709	59	AMPI	PASS	2	80	170	T	440062	7712266	2.96706	440076	7.71219e+06	2011
710	59	AMPI	PASS	1	35	324	R	440004	7712217	5.65487	439983	7.71225e+06	2011
711	59	AMPI	PASS	1	22	276	T	439946	7712150	4.81711	439924	7.71215e+06	2011
712	59	CORA	RAPTOR	1	93	46	A	439837	7712046	0.802851	439904	7.71211e+06	2011
713	59	GULL	MARINE	1	157	190	A	440195	7712348	3.31613	440168	7.71219e+06	2011
714	59	GULL	MARINE	2	200	215	A	440098	7712279	3.75246	439983	7.71212e+06	2011
715	59	GULL	MARINE	4	156	284	A	439762	7711993	4.95674	439611	7.71203e+06	2011
716	59	LALO	PASS	2	37	240	T	440098	7712279	4.18879	440066	7.71226e+06	2011
717	59	LALO	PASS	2	42	250	R	440038	7712252	4.36332	439999	7.71224e+06	2011
718	59	LTDU	MARINE	2	57	215	W	440098	7712279	3.75246	440065	7.71223e+06	2011
719	59	PALO	MARINE	1	200	143	W	440195	7712348	2.49582	440315	7.71219e+06	2011
720	59	SAND	SHORE	2	87	143	T	440098	7712349	2.49582	440150	7.71228e+06	2011
721	59	SAND	SHORE	2	35	185	T	440062	7712266	3.22886	440059	7.71223e+06	2011
722	59	SAND	SHORE	3	31	256	T	440004	7712217	4.46804	439974	7.71221e+06	2011
723	59	SAND	SHORE	1	23	224	R	440004	7712217	3.90954	439988	7.7122e+06	2011
724	59	SAND	SHORE	1	17	183	R	439946	7712150	3.19395	439945	7.71213e+06	2011
725	60	GULL	MARINE	1	143	166	A	437036	7720804	2.89725	437071	7.72067e+06	2011
726	60	PALO	MARINE	2	43	73	W	436951	7721143	1.27409	436992	7.72116e+06	2011
727	60	SNBU	PASS	2	97	332	T	436698	7721134	5.79449	436652	7.72122e+06	2011
728	60	SNBU	PASS	1	31	142	R	436708	7721137	2.47837	436727	7.72111e+06	2011
729	60	SNBU	PASS	3	26	76	R	436984	7721095	1.32645	437009	7.7211e+06	2011
730	60	SNBU	PASS	2	47	178	R	436991	7721053	3.10669	436993	7.72101e+06	2011
731	60	SNBU	PASS	2	43	284	R	437036	7720804	4.95674	436994	7.72081e+06	2011
732	60	SNBU	PASS	2	55	10	T	437252	7720693	0.174533	437262	7.72075e+06	2011
733	61	HOLA	PASS	1	66	195	A	442247	7710542	3.40339	442230	7.71048e+06	2011
734	61	RLHA	RAPTOR	1	110	25	A	441657	7710702	0.436332	441703	7.7108e+06	2011
735	61	SAND	SHORE	1	101	216	T	442103	7710592	3.76991	442044	7.71051e+06	2011
736	64	LALO	PASS	4	23	176	T	443702	7698542	3.07178	443704	7.69852e+06	2011
737	64	LALO	PASS	1	10	180	T	443641	7698553	3.14159	443641	7698543	2011
738	64	LALO	PASS	1	100	90	T	443385	7698599	1.5708	443485	7698599	2011
739	64	LALO	PASS	1	17	283	A	443242	7698582	4.93928	443225	7.69859e+06	2011
740	64	LALO	PASS	3	0	0	A	443027	7698620	0	443027	7698620	2011
741	64	LALO	PASS	1	17	269	T	442769	7698657	4.69494	442752	7.69866e+06	2011
742	64	LALO	PASS	2	38	222	R	442705	7698668	3.87463	442680	7.69864e+06	2011
743	64	LTJA	MARINE	1	51	222	R	443702	7698542	3.87463	443668	7.6985e+06	2011
744	64	LTJA	MARINE	1	0	0	A	443641	7698553	0	443641	7698553	2011
745	64	LTJA	MARINE	1	0	0	A	443501	7698596	0	443501	7698596	2011
746	64	PALO	MARINE	3	200	91	A	443702	7698542	1.58825	443902	7.69854e+06	2011
747	64	SNGO	HERB	2	73	270	A	443385	7698599	4.71239	443312	7698599	2011
748	65	GULL	MARINE	1	0	0	A	442362	7703967	0	442362	7703967	2011
749	65	GULL	MARINE	2	0	0	A	442277	7704007	0	442277	7704007	2011
750	65	PALO	MARINE	3	200	316	W	441315	7704618	5.51524	441176	7.70476e+06	2011
751	65	SNBU	PASS	1	0	0	A	442277	7704007	0	442277	7704007	2011
752	65	SNGO	HERB	150	400	101	T	442362	7703967	1.76278	442755	7.70389e+06	2011
753	65	SNGO	HERB	150	200	314	W	441750	7704326	5.48033	441606	7.70446e+06	2011
754	65	SNGO	HERB	21	330	276	T	441315	7704618	4.81711	440987	7.70465e+06	2011
755	65	TUSW	HERB	14	350	327	W	442362	7703967	5.70723	442171	7.70426e+06	2011
756	65	TUSW	HERB	5	200	299	W	441315	7704618	5.21853	441140	7.70471e+06	2011
757	66	GULL	MARINE	1	142	342	W	439341	7705610	5.96903	439297	7.70575e+06	2011
758	66	GULL	MARINE	2	208	326	W	439215	7705675	5.68977	439099	7.70585e+06	2011
759	66	GULL	MARINE	1	250	327	W	439088	7705740	5.70723	438952	7.70595e+06	2011
760	66	LALO	PASS	10	0	0	A	439012	7705766	0	439012	7705766	2011
761	66	LALO	PASS	4	35	270	A	438863	7705843	4.71239	438828	7705843	2011
762	66	PALO	MARINE	1	0	0	A	439698	7705511	0	439698	7705511	2011
763	66	PALO	MARINE	2	208	326	W	439215	7705675	5.68977	439099	7.70585e+06	2011
764	66	SNGO	HERB	200	282	308	T	439341	7705610	5.37561	439119	7.70578e+06	2011
765	66	TUSW	HERB	2	165	94	W	439698	7705511	1.64061	439863	7.7055e+06	2011
766	67	COEI	MARINE	6	98	304	W	421696	7710863	5.3058	421615	7.71092e+06	2011
767	67	SNGO	HERB	200	450	110	T	421873	7710655	1.91986	422296	7.7105e+06	2011
768	67	SNGO	HERB	36	350	95	T	421873	7710655	1.65806	422222	7.71062e+06	2011
769	68	SNGO	HERB	100	400	58	W	427114	7706328	1.01229	427453	7.70654e+06	2011
770	68	SNGO	HERB	100	350	4	W	427114	7706328	0.0698132	427138	7.70668e+06	2011
771	68	SNGO	HERB	250	500	102	A	427302	7706206	1.78024	427791	7.7061e+06	2011
772	69	AMPI	PASS	1	38	269	R	441571	7712802	4.69494	441533	7.7128e+06	2011
773	69	AMPI	PASS	1	33	126	R	441133	7712843	2.19911	441160	7.71282e+06	2011
774	69	AMPI	PASS	1	32	76	R	441155	7712823	1.32645	441186	7.71283e+06	2011
775	69	LALO	PASS	3	48	249	R	441409	7712853	4.34587	441364	7.71284e+06	2011
776	69	LALO	PASS	3	38	5	T	441215	7712960	0.0872665	441218	7.713e+06	2011
777	69	LTDU	MARINE	4	40	339	W	441737	7712779	5.91667	441723	7.71282e+06	2011
778	69	SNBU	PASS	1	49	270	R	441647	7712820	4.71239	441598	7712820	2011
779	69	SNBU	PASS	2	18	284	R	441571	7712802	4.95674	441554	7.71281e+06	2011
780	69	SNBU	PASS	2	39	277	R	441571	7712802	4.83456	441532	7.71281e+06	2011
781	69	SNBU	PASS	2	52	224	R	441507	7712810	3.90954	441471	7.71277e+06	2011
782	69	SNBU	PASS	2	74	158	R	441230	7712741	2.75762	441258	7.71267e+06	2011
783	71	GULL	MARINE	1	15	90	A	431766	7707818	1.5708	431781	7707818	2011
784	71	PALO	MARINE	1	102	72	W	431762	7707800	1.25664	431859	7.70783e+06	2011
785	71	PALO	MARINE	1	102	72	A	431762	7707800	1.25664	431859	7.70783e+06	2011
786	71	PALO	MARINE	1	243	325	W	431737	7708435	5.67232	431598	7.70863e+06	2011
787	71	SAND	SHORE	2	62	342	A	431769	7707845	5.96903	431750	7.7079e+06	2011
788	71	SAND	SHORE	2	9	360	T	431770	7707878	6.28319	431770	7707887	2011
789	71	SAND	SHORE	1	10	360	A	431766	7707982	6.28319	431766	7707992	2011
790	71	SAND	SHORE	1	101	190	A	431740	7708320	3.31613	431722	7.70822e+06	2011
791	71	SNGO	HERB	5	203	90	T	431741	7708304	1.5708	431944	7708304	2011
792	71	SNGO	HERB	18	350	270	T	431530	7708421	4.71239	431180	7708421	2011
793	72	AMPI	PASS	3	26	211	T	481036	7706687	3.68264	481023	7.70666e+06	2011
794	72	AMPI	PASS	7	0	0	A	480845	7706620	0	480845	7706620	2011
795	72	ARTE	MARINE	1	0	0	A	481377	7706363	0	481377	7706363	2011
796	72	ARTE	MARINE	8	106	360	A	481365	7706390	6.28319	481365	7706496	2011
797	72	ARTE	MARINE	4	0	0	A	481320	7706482	0	481320	7706482	2011
798	72	ARTE	MARINE	2	192	325	A	481108	7706658	5.67232	480998	7.70682e+06	2011
799	72	ARTE	MARINE	6	109	286	A	481046	7706685	4.99164	480941	7.70672e+06	2011
800	72	ARTE	MARINE	3	0	0	A	480981	7706699	0	480981	7706699	2011
801	72	ARTE	MARINE	2	0	0	A	480616	7706687	0	480616	7706687	2011
802	72	CAGO	HERB	350	325	207	A/W	480846	7706619	3.61283	480698	7.70633e+06	2011
803	72	GULL	MARINE	3	0	0	A	481377	7706363	0	481377	7706363	2011
804	72	GULL	MARINE	1	0	0	A	481320	7706482	0	481320	7706482	2011
805	72	GULL	MARINE	1	153	300	A	481249	7706541	5.23599	481116	7.70662e+06	2011
806	72	GULL	MARINE	1	0	0	A	481249	7706541	0	481249	7706541	2011
807	72	GULL	MARINE	2	0	0	A	481192	7706601	0	481192	7706601	2011
808	72	GULL	MARINE	2	75	222	A	481153	7706626	3.87463	481103	7.70657e+06	2011
809	72	GULL	MARINE	1	0	0	A	481108	7706658	0	481108	7706658	2011
810	72	GULL	MARINE	2	0	0	A	481046	7706685	0	481046	7706685	2011
811	72	GULL	MARINE	2	0	0	A	480981	7706699	0	480981	7706699	2011
812	72	GULL	MARINE	5	0	0	A	480787	7706637	0	480787	7706637	2011
813	72	GULL	MARINE	4	0	0	A	480616	7706687	0	480616	7706687	2011
814	72	PAJA	MARINE	3	0	0	A	480845	7706620	0	480845	7706620	2011
815	72	PALO	MARINE	100	250	222	W	481153	7706626	3.87463	480986	7.70644e+06	2011
816	72	PALO	MARINE	1	106	317	A	481108	7706658	5.53269	481036	7.70674e+06	2011
817	72	SAND	SHORE	1	10	325	T	481365	7706372	5.67232	481359	7.70638e+06	2011
818	72	SAND	SHORE	1	4	325	T	481320	7706482	5.67232	481318	7.70649e+06	2011
819	72	SAND	SHORE	3	62	327	T	481249	7706541	5.70723	481215	7.70659e+06	2011
820	72	SAND	SHORE	1	11	215	T	481192	7706601	3.75246	481186	7.70659e+06	2011
821	72	SNBU	PASS	8	5	190	A	480915	7706669	3.31613	480914	7.70666e+06	2011
822	73	LALO	PASS	1	14	327	T	436620	7713437	5.70723	436612	7.71345e+06	2011
823	73	SNBU	PASS	1	53	178	T	436083	7713274	3.10669	436085	7.71322e+06	2011
824	73	SNBU	PASS	1	50	308	T	435872	7713363	5.37561	435833	7.71339e+06	2011
825	73	SNBU	PASS	2	38	231	R	435645	7713504	4.03171	435615	7.71348e+06	2011
826	74	ARTE	MARINE	1	0	0	A	481297	7699847	0	481297	7699847	2011
827	74	ARTE	MARINE	2	180	107	A	481297	7699847	1.8675	481469	7.69979e+06	2011
828	74	ARTE	MARINE	3	137	68	A	481326	7700440	1.18682	481453	7.70049e+06	2011
829	74	COEI	MARINE	12	200	16	W	481297	7699847	0.279253	481352	7.70004e+06	2011
830	74	COEI	MARINE	4	194	357	W	481310	7700301	6.23083	481300	7.70049e+06	2011
831	74	GLGU	MARINE	17	250	324	W	481297	7699847	5.65487	481150	7.70005e+06	2011
832	74	GLGU	MARINE	14	214	331	T	481310	7700190	5.77704	481206	7.70038e+06	2011
833	74	GULL	MARINE	1	0	0	A	481311	7700281	0	481311	7700281	2011
834	74	LTDU	MARINE	12	171	320	W	481281	7700107	5.58505	481171	7.70024e+06	2011
835	74	LTDU	MARINE	1	100	334	W	481310	7700306	5.8294	481266	7.7004e+06	2011
836	74	PALO	MARINE	6	160	316	W	481297	7699847	5.51524	481186	7.69996e+06	2011
837	74	PALO	MARINE	1	277	43	W	481268	7699910	0.750492	481457	7.70011e+06	2011
838	74	PALO	MARINE	6	366	6	W	481242	7700026	0.10472	481280	7.70039e+06	2011
839	74	PALO	MARINE	2	137	68	W	481326	7700440	1.18682	481453	7.70049e+06	2011
840	74	RNPH	SHORE	2	0	0	A	481297	7699847	0	481297	7699847	2011
841	74	SAND	SHORE	2	64	232	T	481297	7699847	4.04916	481247	7.69981e+06	2011
842	74	SAND	SHORE	1	72	78	T	481246	7700048	1.36136	481316	7.70006e+06	2011
843	74	SAND	SHORE	2	37	156	T	481287	7700111	2.72271	481302	7.70008e+06	2011
844	74	SAND	SHORE	1	25	343	R	481310	7700312	5.98648	481303	7.70034e+06	2011
845	74	SAND	SHORE	1	13	44	R	481345	7700657	0.767945	481354	7.70067e+06	2011
846	74	SAND	SHORE	1	283	278	A	481277	7700728	4.85202	480997	7.70077e+06	2011
847	74	SNBU	PASS	1	23	3	R	481325	7700463	0.0523599	481326	7.70049e+06	2011
848	75	PALO	MARINE	3	100	359	A	445553	7697570	6.26573	445551	7.69767e+06	2011
849	75	SNBU	PASS	1	27	54	R	446368	7696985	0.942478	446390	7.697e+06	2011
850	76	GLGU	MARINE	1	103	189	R	448627	7700764	3.29867	448611	7.70066e+06	2011
851	76	GLGU	MARINE	2	0	0	A	449376	7700400	0	449376	7700400	2011
852	76	LALO	PASS	3	43	179	R	448806	7700650	3.12414	448807	7.70061e+06	2011
853	76	PALO	MARINE	1	82	115	A	448668	7700741	2.00713	448742	7.70071e+06	2011
854	76	PALO	MARINE	1	75	44	A	449013	7700566	0.767945	449065	7.70062e+06	2011
855	76	PALO	MARINE	1	150	110	A	449396	7700387	1.91986	449537	7.70034e+06	2011
856	76	SAND	SHORE	4	30	157	A	448627	7700764	2.74017	448639	7.70074e+06	2011
857	76	SAND	SHORE	5	60	143	A	448627	7700764	2.49582	448663	7.70072e+06	2011
858	76	SNBU	PASS	1	45	179	R	448806	7700650	3.12414	448807	7.70061e+06	2011
859	76	SNBU	PASS	1	49	230	R	448806	7700650	4.01426	448768	7.70062e+06	2011
860	76	SNBU	PASS	2	86	323	R	448948	7700543	5.63741	448896	7.70061e+06	2011
861	76	SNGO	HERB	1	225	137	T	448856	7700630	2.3911	449009	7.70047e+06	2011
862	77	SHORE	SHORE	1	13	310	R	453829	7708786	5.41052	453819	7.70879e+06	2011
863	77	SHORE	SHORE	1	33	260	R	453822	7708789	4.53786	453790	7.70878e+06	2011
864	77	SNBU	PASS	1	13	66	R	453829	7708786	1.15192	453841	7.70879e+06	2011
865	77	SNBU	PASS	1	21	170	A	453822	7708789	2.96706	453826	7.70877e+06	2011
866	77	SNBU	PASS	1	13	271	T	453726	7708877	4.72984	453713	7.70888e+06	2011
867	77	SNBU	PASS	1	20	348	A	453795	7709027	6.07375	453791	7.70905e+06	2011
868	77	SNGO	HERB	9	286	321	W	453801	7709044	5.60251	453621	7.70927e+06	2011
869	78	GOPL	SHORE	1	25	24	T	473518	7699225	0.418879	473528	7.69925e+06	2011
870	78	GOPL	SHORE	3	81	346	A	473709	7699262	6.03884	473689	7.69934e+06	2011
871	78	GULL	MARINE	1	0	0	A	473709	7699262	0	473709	7699262	2011
872	78	LALO	PASS	1	10	180	T	473400	7699257	3.14159	473400	7699247	2011
873	78	LALO	PASS	2	45	180	T	473459	7699235	3.14159	473459	7699190	2011
874	78	LTDU	MARINE	1	52	198	W	473709	7699262	3.45575	473693	7.69921e+06	2011
875	78	PALO	MARINE	3	150	109	A	473310	7699238	1.90241	473452	7.69919e+06	2011
876	78	RNPH	SHORE	2	0	0	A	473861	7699185	0	473861	7699185	2011
877	78	SAND	SHORE	1	15	116	T	473176	7699180	2.02458	473189	7.69917e+06	2011
878	78	SAND	SHORE	1	10	92	T	473709	7699262	1.6057	473719	7.69926e+06	2011
879	78	SAND	SHORE	1	75	351	T	473709	7699262	6.12611	473697	7.69934e+06	2011
880	79	GLGU	MARINE	2	167	18	A	467352	7701274	0.314159	467404	7.70143e+06	2011
881	79	GLGU	MARINE	1	165	256	A	467313	7701303	4.46804	467153	7.70126e+06	2011
882	79	GLGU	MARINE	2	277	337	R	467303	7701308	5.88176	467195	7.70156e+06	2011
883	79	GLGU	MARINE	1	74	240	A	467277	7701322	4.18879	467213	7701285	2011
884	79	JASP	MARINE	2	0	0	A	467580	7701074	0	467580	7701074	2011
885	79	JASP	MARINE	1	0	0	A	467032	7701251	0	467032	7701251	2011
886	79	LALO	PASS	3	21	176	T	467581	7701074	3.07178	467582	7.70105e+06	2011
887	79	LALO	PASS	1	0	0	T	467541	7701074	0	467541	7701074	2011
888	79	LALO	PASS	2	30	318	T	467544	7701074	5.55015	467524	7.7011e+06	2011
889	79	LALO	PASS	2	18	203	T	467533	7701083	3.54302	467526	7.70107e+06	2011
890	79	LALO	PASS	2	19	19	T	467524	7701135	0.331613	467530	7.70115e+06	2011
891	79	LALO	PASS	1	15	276	T	467434	7701215	4.81711	467419	7.70122e+06	2011
892	79	LALO	PASS	1	17	327	T	467335	7701289	5.70723	467326	7.7013e+06	2011
893	79	LALO	PASS	1	19	226	T	466943	7701024	3.94444	466929	7.70101e+06	2011
894	79	LALO	PASS	2	34	96	T	466943	7701015	1.67552	466977	7.70101e+06	2011
895	79	LALO	PASS	1	24	179	T	466940	7700983	3.12414	466940	7.70096e+06	2011
896	79	LALO	PASS	1	13	10	T	466928	7700923	0.174533	466930	7.70094e+06	2011
897	79	LTDU	MARINE	1	62	250	W	467544	7701074	4.36332	467486	7.70105e+06	2011
898	79	LTDU	MARINE	1	100	90	W	467034	7701251	1.5708	467134	7701251	2011
899	79	REPH	SHORE	1	91	208	W	467533	7701083	3.63028	467490	7.701e+06	2011
900	79	REPH	SHORE	2	74	214	A	467138	7701302	3.735	467097	7.70124e+06	2011
901	79	SAND	SHORE	2	150	159	A	467022	7701210	2.77507	467076	7.70107e+06	2011
902	79	SAND	SHORE	3	37	259	T	466990	7701116	4.5204	466954	7.70111e+06	2011
903	79	SAND	SHORE	2	17	206	T	466974	7701086	3.59538	466967	7.70107e+06	2011
904	79	SAND	SHORE	1	29	87	T	466928	7700923	1.51844	466957	7.70092e+06	2011
905	80	ARTE	MARINE	1	25	270	A	472050	7701022	4.71239	472025	7701022	2011
906	80	ARTE	MARINE	2	0	0	A	472969	7700880	0	472969	7700880	2011
907	80	BBPL	SHORE	3	62	90	R	472589	7700976	1.5708	472651	7700976	2011
908	80	COEI	MARINE	11	80	360	W	472181	7701001	6.28319	472181	7701081	2011
909	80	COEI	MARINE	5	10	90	A	472317	7700978	1.5708	472327	7700978	2011
910	80	GOPL	SHORE	3	47	98	T	472743	7700960	1.71042	472790	7.70095e+06	2011
911	80	GULL	MARINE	12	0	0	A	471995	7701031	0	471995	7701031	2011
912	80	GULL	MARINE	15	0	0	A	472192	7701000	0	472192	7701000	2011
913	80	GULL	MARINE	3	0	0	A	472743	7700960	0	472743	7700960	2011
914	80	GULL	MARINE	3	0	0	A	472969	7700880	0	472969	7700880	2011
915	80	LTDU	MARINE	3	150	90	A	471995	7701031	1.5708	472145	7701031	2011
916	80	LTDU	MARINE	10	112	45	W	472458	7700990	0.785398	472537	7.70107e+06	2011
917	80	PALO	MARINE	2	100	360	A	472125	7701010	6.28319	472125	7701110	2011
918	80	PALO	MARINE	2	50	270	A	472317	7700978	4.71239	472267	7700978	2011
919	80	PALO	MARINE	5	0	0	A	472743	7700960	0	472743	7700960	2011
920	80	RNPH	SHORE	1	0	0	A	472458	7700990	0	472458	7700990	2011
921	80	SAND	SHORE	1	121	325	R	472181	7701001	5.67232	472112	7.7011e+06	2011
922	80	SAND	SHORE	1	10	90	A	472192	7701000	1.5708	472202	7701000	2011
923	80	SAND	SHORE	1	10	91	T	472969	7700880	1.58825	472979	7.70088e+06	2011
924	80	SNBU	PASS	1	10	90	A	472050	7701022	1.5708	472060	7701022	2011
925	81	LALO	PASS	1	37	229	T	428355	7713960	3.9968	428327	7.71394e+06	2011
926	81	PTAR	HERB	1	28	265	T	427887	7713938	4.62512	427859	7.71394e+06	2011
927	81	SNBU	PASS	2	75	240	T	428410	7713950	4.18879	428345	7.71391e+06	2011
928	81	SNBU	PASS	2	27	303	R	428321	7713963	5.28835	428298	7.71398e+06	2011
929	81	SNBU	PASS	1	80	247	R	428056	7713957	4.31096	427982	7.71393e+06	2011
930	81	SNBU	PASS	2	13	218	R	427973	7713947	3.80482	427965	7.71394e+06	2011
931	81	SNBU	PASS	2	106	271	T	427733	7713843	4.72984	427627	7.71384e+06	2011
932	83	ARTE	MARINE	1	0	0	A	477893	7693710	0	477893	7693710	2011
933	83	ARTE	MARINE	1	0	0	A	477665	7693325	0	477665	7693325	2011
934	83	ARTE	MARINE	1	0	0	A	477850	7693212	0	477850	7693212	2011
935	83	ARTE	MARINE	6	0	0	A	477972	7693154	0	477972	7693154	2011
936	83	BBPL	SHORE	2	91	23	T	477893	7693710	0.401426	477929	7.69379e+06	2011
937	83	COEI	MARINE	14	100	90	W	478066	7693148	1.5708	478166	7693148	2011
938	83	GOPL	SHORE	1	15	118	T	477716	7693255	2.05949	477729	7.69325e+06	2011
939	83	GOPL	SHORE	1	15	30	T	477758	7693239	0.523599	477766	7.69325e+06	2011
940	83	GOPL	SHORE	1	15	45	T	477850	7693212	0.785398	477861	7.69322e+06	2011
941	83	GOPL	SHORE	1	56	5	T	477972	7693154	0.0872665	477977	7.69321e+06	2011
942	83	GOPL	SHORE	2	20	90	T	478066	7693148	1.5708	478086	7693148	2011
943	83	LTDU	MARINE	5	0	0	A	477972	7693154	0	477972	7693154	2011
944	83	LTJA	MARINE	1	0	0	A	477877	7693206	0	477877	7693206	2011
945	83	PALO	MARINE	3	177	82	W	477893	7693710	1.43117	478068	7.69373e+06	2011
946	83	PALO	MARINE	2	197	82	A	477893	7693710	1.43117	478088	7.69374e+06	2011
947	83	PALO	MARINE	3	100	225	W	477801	7693547	3.92699	477730	7.69348e+06	2011
948	83	PALO	MARINE	3	100	90	W	478066	7693148	1.5708	478166	7693148	2011
949	83	RNPH	SHORE	1	5	180	A	477893	7693710	3.14159	477893	7693705	2011
950	83	RNPH	SHORE	1	0	0	A	477791	7693533	0	477791	7693533	2011
951	83	RNPH	SHORE	3	0	0	A	477850	7693212	0	477850	7693212	2011
952	83	RNPH	SHORE	4	50	160	W	477877	7693206	2.79253	477894	7.69316e+06	2011
953	83	SAND	SHORE	2	25	108	T	477893	7693710	1.88496	477917	7.6937e+06	2011
954	83	SAND	SHORE	1	35	220	T	477847	7693643	3.83972	477825	7.69362e+06	2011
955	83	SAND	SHORE	4	20	200	W	477827	7693603	3.49066	477820	7.69358e+06	2011
956	83	SAND	SHORE	1	25	200	A	477801	7693547	3.49066	477792	7.69352e+06	2011
957	83	SAND	SHORE	1	30	225	A	477797	7693549	3.92699	477776	7.69353e+06	2011
958	83	SAND	SHORE	2	10	180	W	477735	7693418	3.14159	477735	7693408	2011
959	83	SAND	SHORE	1	15	358	T	477716	7693255	6.24828	477715	7.69327e+06	2011
960	83	SAND	SHORE	1	5	30	T	477758	7693239	0.523599	477760	7.69324e+06	2011
961	83	SAND	SHORE	1	15	90	T	478129	7693140	1.5708	478144	7693140	2011
962	84	AMPI	PASS	1	80	266	T	433511	7713300	4.64258	433431	7.71329e+06	2011
963	84	LALO	PASS	1	73	7	R	433619	7713341	0.122173	433628	7.71341e+06	2011
964	84	SNBU	PASS	2	249	184	R	433829	7713356	3.21141	433812	7.71311e+06	2011
965	84	SNBU	PASS	2	22	206	R	433619	7713341	3.59538	433609	7.71332e+06	2011
966	84	SNBU	PASS	1	17	124	R	433511	7713300	2.16421	433525	7.71329e+06	2011
967	84	SNBU	PASS	2	28	262	R	433656	7712933	4.57276	433628	7.71293e+06	2011
968	86	ARTE	MARINE	1	0	0	A	479121	7706078	0	479121	7706078	2011
969	86	ARTE	MARINE	1	203	317	A	479059	7706333	5.53269	478921	7.70648e+06	2011
970	86	ARTE	MARINE	2	0	0	A	478945	7706435	0	478945	7706435	2011
971	86	ARTE	MARINE	3	0	0	A	478777	7706560	0	478777	7706560	2011
972	86	ARTE	MARINE	7	64	293	A	478664	7706631	5.11381	478605	7.70666e+06	2011
973	86	COEI	MARINE	1	23	325	A	479126	7706273	5.67232	479113	7.70629e+06	2011
974	86	GULL	MARINE	1	0	0	A	479142	7705952	0	479142	7705952	2011
975	86	GULL	MARINE	1	153	347	R	479142	7705952	6.05629	479108	7.7061e+06	2011
976	86	GULL	MARINE	3	0	0	A	479126	7706150	0	479126	7706150	2011
977	86	GULL	MARINE	2	0	0	A	479133	7706219	0	479133	7706219	2011
978	86	GULL	MARINE	3	251	360	A	479144	7706257	6.28319	479144	7706508	2011
979	86	GULL	MARINE	1	0	0	A	479126	7706273	0	479126	7706273	2011
980	86	GULL	MARINE	4	0	0	A	478945	7706435	0	478945	7706435	2011
981	86	GULL	MARINE	2	0	0	A	478849	7706523	0	478849	7706523	2011
982	86	PALO	MARINE	2	106	347	A	479142	7705952	6.05629	479118	7.70606e+06	2011
983	86	PALO	MARINE	1	0	0	A	479142	7705952	0	479142	7705952	2011
984	86	PALO	MARINE	2	0	0	A	479122	7706044	0	479122	7706044	2011
985	86	PALO	MARINE	5	173	344	A	479133	7706219	6.00393	479085	7.70639e+06	2011
986	86	PALO	MARINE	2	162	360	A	479098	7706299	6.28319	479098	7706461	2011
987	86	PALO	MARINE	10	350	37	A	478837	7706529	0.645772	479048	7.70681e+06	2011
988	86	PALO	MARINE	3	123	297	W	478836	7706529	5.18363	478726	7.70658e+06	2011
989	86	SAND	SHORE	2	0	0	A	479130	7706171	0	479130	7706171	2011
990	86	SAND	SHORE	1	62	300	A	479014	7706378	5.23599	478960	7706409	2011
991	86	SAND	SHORE	1	0	0	A	478836	7706529	0	478836	7706529	2011
992	86	SNGO	HERB	300	321	336	T	478849	7706523	5.86431	478718	7.70682e+06	2011
993	86	SNGO	HERB	36	206	275	T	478630	7706664	4.79966	478425	7.70668e+06	2011
994	87	ARTE	MARINE	2	111	338	A	479160	7700648	5.89921	479118	7.70075e+06	2011
995	87	COEI	MARINE	1	147	305	A	479315	7700419	5.32325	479195	7.7005e+06	2011
996	87	COEI	MARINE	6	290	29	W	479126	7700686	0.506145	479267	7.70094e+06	2011
997	87	GOPL	SHORE	1	44	95	R	479011	7700937	1.65806	479055	7.70093e+06	2011
998	87	HEGU	MARINE	3	166	260	A	479433	7700556	4.53786	479270	7.70053e+06	2011
999	87	HEGU	MARINE	1	66	350	A	479217	7700535	6.10865	479206	7.7006e+06	2011
1000	87	PALO	MARINE	7	160	26	W	479125	7700686	0.453786	479195	7.70083e+06	2011
1001	87	RNPH	SHORE	2	25	255	A	479105	7700711	4.45059	479081	7.7007e+06	2011
1002	87	RNPH	SHORE	1	38	35	W	478979	7700881	0.610865	479001	7.70091e+06	2011
1003	87	SAND	SHORE	1	13	305	R	479315	7700419	5.32325	479304	7.70043e+06	2011
1004	87	SAND	SHORE	1	20	200	T	479315	7700419	3.49066	479308	7.7004e+06	2011
1005	87	SAND	SHORE	1	36	334	R	479278	7700410	5.8294	479262	7.70044e+06	2011
1006	87	SAND	SHORE	2	15	270	A	479122	7700689	4.71239	479107	7700689	2011
1007	87	SAND	SHORE	1	10	300	A	479104	7700713	5.23599	479095	7700718	2011
1008	87	SAND	SHORE	1	20	325	R	479093	7700731	5.67232	479082	7.70075e+06	2011
1009	87	SAND	SHORE	1	35	270	A	479079	7700746	4.71239	479044	7700746	2011
1010	87	SAND	SHORE	2	21	360	A	479056	7700711	6.28319	479056	7700732	2011
1011	87	SAND	SHORE	3	38	35	R	478979	7700881	0.610865	479001	7.70091e+06	2011
1012	89	GULL	MARINE	1	0	0	A	456782	7705466	0	456782	7705466	2011
1013	89	GULL	MARINE	1	10	110	A	457313	7705211	1.91986	457322	7.70521e+06	2011
1014	89	LALO	PASS	1	5	218	A	457313	7705211	3.80482	457310	7.70521e+06	2011
1015	89	LALO	PASS	1	54	110	R	457394	7705177	1.91986	457445	7.70516e+06	2011
1016	89	LALO	PASS	2	37	106	R	457454	7705156	1.85005	457490	7.70515e+06	2011
1017	89	LOON	MARINE	1	300	128	A	456667	7705490	2.23402	456903	7.70531e+06	2011
1018	89	LOON	MARINE	2	225	179	W	456914	7705428	3.12414	456918	7.7052e+06	2011
1019	89	LTDU	MARINE	1	172	156	W	456782	7705466	2.72271	456852	7.70531e+06	2011
1020	89	LTDU	MARINE	2	280	110	W	457454	7705156	1.91986	457717	7.70506e+06	2011
1021	89	RTLO	MARINE	2	150	142	W	457091	7705337	2.47837	457183	7.70522e+06	2011
1022	90	CAGO	HERB	2	183	322	R	473263	7709540	5.61996	473150	7.70968e+06	2011
1023	90	COEI	MARINE	4	56	297	A	474061	7709098	5.18363	474011	7.70912e+06	2011
1024	90	GLGU	MARINE	1	194	332	A	473413	7709457	5.79449	473322	7.70963e+06	2011
1025	90	HOLA	PASS	1	26	289	R	473263	7709540	5.044	473238	7.70955e+06	2011
1026	90	LALO	PASS	1	26	289	R	473263	7709540	5.044	473238	7.70955e+06	2011
1027	90	LALO	PASS	1	43	274	R	473232	7709552	4.7822	473189	7.70955e+06	2011
1028	90	PALO	MARINE	1	76	266	A	474080	7709087	4.64258	474004	7.70908e+06	2011
1029	90	PALO	MARINE	1	0	0	A	474080	7709087	0	474080	7709087	2011
1030	90	PALO	MARINE	2	270	326	A	473974	7709160	5.68977	473823	7.70938e+06	2011
1031	90	PALO	MARINE	2	260	300	A	473710	7709304	5.23599	473485	7709434	2011
1032	90	PALO	MARINE	2	200	39	A	473197	7709553	0.680678	473323	7.70971e+06	2011
1033	93	RLHA	RAPTOR	1	0	0	A	423098	7707998	0	423098	7707998	2011
1034	94	LTJA	MARINE	2	47	325	R	428150	7708939	5.67232	428123	7.70898e+06	2011
1035	94	SNGO	HERB	5	250	16	T	428167	7709068	0.279253	428236	7.70931e+06	2011
1036	95	SNBU	PASS	1	40	335	T	431052	7701540	5.84685	431035	7.70158e+06	2011
1037	95	SNGO	HERB	14	1000	270	T	431052	7701540	4.71239	430052	7701540	2011
1038	96	GULL	MARINE	1	127	89	A	446831	7704716	1.55334	446958	7.70472e+06	2011
1039	96	GULL	MARINE	2	108	124	A	447256	7704461	2.16421	447346	7.7044e+06	2011
1040	96	PALO	MARINE	3	221	60	W	447155	7704511	1.0472	447346	7.70462e+06	2011
1041	96	SNBU	PASS	1	27	89	R	446831	7704716	1.55334	446858	7.70472e+06	2011
1042	96	SNBU	PASS	3	14	285	R	447155	7704511	4.97419	447141	7.70451e+06	2011
1043	96	SNBU	PASS	1	17	110	T	447192	7704490	1.91986	447208	7.70448e+06	2011
1044	96	SNBU	PASS	1	7	110	A	447246	7704464	1.91986	447253	7.70446e+06	2011
1045	98	RLHA	RAPTOR	1	0	0	A	422198	7708646	0	422198	7708646	2011
1046	99	GLGU	MARINE	2	197	340	A	469948	7697132	5.93412	469881	7.69732e+06	2011
1047	99	GLGU	MARINE	1	32	23	A	469945	7697425	0.401426	469958	7.69745e+06	2011
1048	99	GLGU	MARINE	1	247	338	A	469898	7697496	5.89921	469805	7.69773e+06	2011
1049	99	LALO	PASS	1	44	346	R	469974	7697355	6.03884	469963	7.6974e+06	2011
1050	99	SAND	SHORE	1	18	36	T	469989	7696905	0.628319	470000	7.69692e+06	2011
1051	99	SAND	SHORE	1	41	258	A	469950	7697119	4.50295	469910	7.69711e+06	2011
1052	101	BBPL	SHORE	1	63	2	T	467948	7699004	0.0349066	467950	7.69907e+06	2011
1053	101	BBPL	SHORE	1	112	65	T	467745	7699363	1.13446	467847	7.69941e+06	2011
1054	101	GLGU	MARINE	1	0	0	A	468151	7698623	0	468151	7698623	2011
1055	101	GLGU	MARINE	1	0	0	A	468065	7698790	0	468065	7698790	2011
1056	101	JASP	MARINE	2	0	0	A	468100	7698721	0	468100	7698721	2011
1057	101	LALO	PASS	1	28	235	A	468161	7698602	4.10152	468138	7.69859e+06	2011
1058	101	LALO	PASS	1	55	149	T	468161	7698602	2.60054	468189	7.69855e+06	2011
1059	103	SNBU	PASS	2	34	114	T	449310	7704563	1.98968	449341	7.70455e+06	2011
1060	104	CORA	RAPTOR	1	172	71	A	472545	7711126	1.23918	472708	7.71118e+06	2011
1061	104	GULL	MARINE	2	0	0	A	471813	7711074	0	471813	7711074	2011
1062	104	GULL	MARINE	1	0	0	A	471891	7711071	0	471891	7711071	2011
1063	104	GULL	MARINE	1	0	0	A	472055	7711077	0	472055	7711077	2011
1064	104	GULL	MARINE	1	97	45	R	472281	7711089	0.785398	472350	7.71116e+06	2011
1065	104	LTJA	MARINE	1	172	71	A	472545	7711126	1.23918	472708	7.71118e+06	2011
1066	104	PALO	MARINE	2	0	0	A	471813	7711074	0	471813	7711074	2011
1067	104	PALO	MARINE	2	0	0	A	471891	7711071	0	471891	7711071	2011
1068	104	PALO	MARINE	4	250	33	A	471969	7711073	0.575959	472105	7.71128e+06	2011
1069	104	PALO	MARINE	2	0	0	A	472055	7711077	0	472055	7711077	2011
1070	104	PALO	MARINE	8	153	90	W	472089	7711081	1.5708	472242	7711081	2011
1071	104	PALO	MARINE	3	0	0	A	472545	7711126	0	472545	7711126	2011
1072	104	SAND	SHORE	2	42	135	A	472473	7711106	2.35619	472503	7.71108e+06	2011
1073	104	SNGO	HERB	17	207	139	T	471813	7711074	2.42601	471949	7.71092e+06	2011
1074	104	SNGO	HERB	200	206	45	T	472734	7711219	0.785398	472880	7.71136e+06	2011
1075	105	ARTE	MARINE	1	0	0	A	479980	7697764	0	479980	7697764	2011
1076	105	BBPL	SHORE	1	104	226	T	480277	7697489	3.94444	480202	7.69742e+06	2011
1077	105	GULL	MARINE	1	183	182	A	480473	7697260	3.1765	480467	7.69708e+06	2011
1078	105	LALO	PASS	1	56	230	T	480277	7697489	4.01426	480234	7.69745e+06	2011
1079	105	LALO	PASS	2	35	10	R	479909	7697970	0.174533	479915	7.698e+06	2011
1080	105	LTDU	MARINE	150	200	48	W	480473	7697260	0.837758	480622	7.69739e+06	2011
1081	105	LTDU	MARINE	500	150	18	M	480290	7697475	0.314159	480336	7.69762e+06	2011
1082	105	PALO	MARINE	4	150	273	W	480191	7697559	4.76475	480041	7.69757e+06	2011
1083	105	SNBU	PASS	2	24	34	R	479876	7698025	0.593412	479889	7.69804e+06	2011
1084	109	CAGO	HERB	8	200	38	W	475601	7698825	0.663225	475724	7.69898e+06	2011
1085	109	GULL	MARINE	1	234	240	A	475456	7698908	4.18879	475253	7698791	2011
1086	109	HOLA	PASS	2	40	214	T	475022	7699193	3.735	475000	7.69916e+06	2011
1087	109	LALO	PASS	1	21	324	T	475547	7698843	5.65487	475535	7.69886e+06	2011
1088	109	LTJA	MARINE	1	0	0	A	474800	7699398	0	474800	7699398	2011
1089	109	PALO	MARINE	2	100	38	W	475601	7698825	0.663225	475663	7.6989e+06	2011
1090	109	PALO	MARINE	1	250	315	A	475495	7698877	5.49779	475318	7.69905e+06	2011
1091	109	PHAL	SHORE	1	40	270	A	475025	7699188	4.71239	474985	7699188	2011
1092	109	SAND	SHORE	2	100	66	A	475129	7699035	1.15192	475220	7.69908e+06	2011
1093	109	SAND	SHORE	1	65	325	A	475085	7699119	5.67232	475048	7.69917e+06	2011
1094	109	SAND	SHORE	1	20	325	A	474887	7699326	5.67232	474876	7.69934e+06	2011
1095	109	SNGO	HERB	35	200	38	W	475601	7698825	0.663225	475724	7.69898e+06	2011
1096	112	ARTE	MARINE	1	62	324	A	475869	7708597	5.65487	475833	7.70865e+06	2011
1097	112	ARTE	MARINE	2	0	0	A	475875	7708700	0	475875	7708700	2011
1098	112	ARTE	MARINE	2	150	50	A	475692	7709406	0.872665	475807	7.7095e+06	2011
1099	112	CORA	RAPTOR	2	0	0	A	475639	7709565	0	475639	7709565	2011
1100	112	GLGU	MARINE	3	107	36	A	475873	7708621	0.628319	475936	7.70871e+06	2011
1101	112	GLGU	MARINE	3	0	0	A	475874	7708642	0	475874	7708642	2011
1102	112	GLGU	MARINE	1	350	20	W	475875	7708727	0.349066	475995	7.70906e+06	2011
1103	112	GLGU	MARINE	2	0	0	A	475858	7708988	0	475858	7708988	2011
1104	112	GLGU	MARINE	2	20	233	T	475799	7709184	4.06662	475783	7.70917e+06	2011
1105	112	GLGU	MARINE	2	16	141	W	475745	7709313	2.46091	475755	7.7093e+06	2011
1106	112	HEGU	MARINE	2	62	324	A	475869	7708597	5.65487	475833	7.70865e+06	2011
1107	112	PALO	MARINE	5	0	0	A	475869	7708597	0	475869	7708597	2011
1108	112	PALO	MARINE	7	70	286	W	475870	7708607	4.99164	475803	7.70863e+06	2011
1109	112	PALO	MARINE	2	132	350	W	475873	7708632	6.10865	475850	7.70876e+06	2011
1110	112	PALO	MARINE	2	78	329	W	475875	7708700	5.74213	475835	7.70877e+06	2011
1111	112	PALO	MARINE	2	100	304	W	475875	7708700	5.3058	475792	7.70876e+06	2011
1112	112	PALO	MARINE	2	261	324	W	475875	7708700	5.65487	475722	7.70891e+06	2011
1113	112	PALO	MARINE	2	350	20	W	475875	7708727	0.349066	475995	7.70906e+06	2011
1114	112	PALO	MARINE	3	0	0	A	475858	7708988	0	475858	7708988	2011
1115	112	PALO	MARINE	3	208	11	W	475858	7708988	0.191986	475898	7.70919e+06	2011
1116	112	PALO	MARINE	7	212	349	A	475852	7709008	6.0912	475812	7.70922e+06	2011
1117	112	PALO	MARINE	4	26	171	W	475830	7709083	2.98451	475834	7.70906e+06	2011
1118	112	PALO	MARINE	1	0	0	A	475817	7709130	0	475817	7709130	2011
1119	112	PALO	MARINE	3	20	233	W	475799	7709184	4.06662	475783	7.70917e+06	2011
1120	112	PALO	MARINE	2	283	9	W	475764	7709260	0.15708	475808	7.70954e+06	2011
1121	112	PALO	MARINE	6	16	141	W	475745	7709313	2.46091	475755	7.7093e+06	2011
1122	112	PALO	MARINE	2	193	353	W	475692	7709406	6.16101	475668	7.7096e+06	2011
1123	112	PALO	MARINE	4	100	18	W	475639	7709563	0.314159	475670	7.70966e+06	2011
1124	112	RTLO	MARINE	2	198	60	W	475875	7708727	1.0472	476046	7708826	2011
1125	112	SAND	SHORE	1	75	60	A	475875	7708727	1.0472	475940	7.70876e+06	2011
1126	112	SAND	SHORE	2	114	50	A	475692	7709406	0.872665	475779	7.70948e+06	2011
1127	112	SNGO	HERB	15	350	20	W	475875	7708727	0.349066	475995	7.70906e+06	2011
1128	112	SNGO	HERB	9	275	7	T	475886	7708780	0.122173	475920	7.70905e+06	2011
1129	112	SNGO	HERB	42	261	350	T	475867	7708873	6.10865	475822	7.70913e+06	2011
1130	112	SNGO	HERB	5	80	327	A	475670	7709471	5.70723	475626	7.70954e+06	2011
1131	113	COEI	MARINE	6	150	258	W	446695	7699795	4.50295	446548	7.69976e+06	2011
1132	113	GLGU	MARINE	2	0	0	T	446846	7699800	0	446846	7699800	2011
1133	113	GLGU	MARINE	1	0	0	A	446695	7699795	0	446695	7699795	2011
1134	113	GLGU	MARINE	2	0	0	A	446512	7699860	0	446512	7699860	2011
1135	113	GLGU	MARINE	2	0	0	A	446381	7699875	0	446381	7699875	2011
1136	113	GLGU	MARINE	1	0	0	A	446285	7699888	0	446285	7699888	2011
1137	113	GLGU	MARINE	2	75	244	A	446209	7699873	4.2586	446142	7.69984e+06	2011
1138	113	GLGU	MARINE	1	0	0	A	446126	7699865	0	446126	7699865	2011
1139	113	LALO	PASS	3	10	142	T	446862	7699826	2.47837	446868	7.69982e+06	2011
1140	113	LALO	PASS	1	20	169	T	446846	7699816	2.94961	446850	7.6998e+06	2011
1141	113	LALO	PASS	1	0	0	T	446846	7699810	0	446846	7699810	2011
1142	113	LALO	PASS	1	20	344	A	446175	7699870	6.00393	446169	7.69989e+06	2011
1143	113	PHAL	SHORE	4	54	282	T	446514	7699861	4.92183	446461	7.69987e+06	2011
1144	113	PALO	MARINE	3	150	142	W	446947	7699864	2.47837	447039	7.69975e+06	2011
1145	113	PALO	MARINE	1	50	352	W	446846	7699808	6.14356	446839	7.69986e+06	2011
1146	113	PALO	MARINE	2	200	21	W	446695	7699795	0.366519	446767	7.69998e+06	2011
1147	113	PALO	MARINE	1	70	21	W	446695	7699795	0.366519	446720	7.69986e+06	2011
1148	113	PALO	MARINE	1	30	0	W	446479	7699870	0	446479	7699900	2011
1149	113	PHAL	SHORE	1	10	142	T	446947	7699864	2.47837	446953	7.69986e+06	2011
1150	113	PHAL	SHORE	3	103	316	T	446344	7699878	5.51524	446272	7.69995e+06	2011
1151	113	SAND	SHORE	3	0	0	A	447121	7699912	0	447121	7699912	2011
1152	113	SAND	SHORE	4	163	5	A	447121	7699912	0.0872665	447135	7.70007e+06	2011
1153	113	SAND	SHORE	1	80	149	A	447015	7699898	2.60054	447056	7.69983e+06	2011
1154	113	SAND	SHORE	3	10	178	T	447015	7699898	3.10669	447015	7.69989e+06	2011
1155	113	SAND	SHORE	1	115	142	T	446947	7699864	2.47837	447018	7.69977e+06	2011
1156	113	SAND	SHORE	1	0	0	T	446932	7699854	0	446932	7699854	2011
1157	113	SAND	SHORE	2	85	168	T	446881	7699833	2.93215	446899	7.69975e+06	2011
1158	113	SAND	SHORE	6	25	168	T	446881	7699833	2.93215	446886	7.69981e+06	2011
1159	113	SAND	SHORE	2	5	218	T	446862	7699826	3.80482	446859	7.69982e+06	2011
1160	113	SAND	SHORE	2	0	0	A	446862	7699826	0	446862	7699826	2011
1161	113	SAND	SHORE	4	70	169	T	446846	7699816	2.94961	446859	7.69975e+06	2011
1162	113	SAND	SHORE	13	74	172	A	446789	7699799	3.00197	446799	7.69973e+06	2011
1163	113	SAND	SHORE	8	100	21	A	446695	7699795	0.366519	446731	7.69989e+06	2011
1164	113	SAND	SHORE	12	30	295	A	446695	7699795	5.14872	446668	7.69981e+06	2011
1165	113	SAND	SHORE	1	0	0	A	446613	7699828	0	446613	7699828	2011
1166	113	SAND	SHORE	6	0	0	A	446613	7699828	0	446613	7699828	2011
1167	113	SAND	SHORE	5	0	0	A	446570	7699845	0	446570	7699845	2011
1168	113	SAND	SHORE	2	200	100	A	446570	7699845	1.74533	446767	7.69981e+06	2011
1169	113	SAND	SHORE	5	200	49	A	446570	7699845	0.855211	446721	7.69998e+06	2011
1170	113	SAND	SHORE	12	0	0	A	446514	7699861	0	446514	7699861	2011
1171	113	SAND	SHORE	5	0	0	A	446479	7699870	0	446479	7699870	2011
1172	113	SAND	SHORE	3	46	339	A	446417	7699877	5.91667	446401	7.69992e+06	2011
1173	113	SAND	SHORE	7	15	0	T	446381	7699875	0	446381	7699890	2011
1174	113	SAND	SHORE	12	30	10	A	446344	7699878	0.174533	446349	7.69991e+06	2011
1175	113	SAND	SHORE	3	0	0	A	446308	7699887	0	446308	7699887	2011
1176	113	SAND	SHORE	3	71	320	A	446308	7699887	5.58505	446262	7.69994e+06	2011
1177	113	SAND	SHORE	10	20	283	A	446307	7699886	4.93928	446288	7.69989e+06	2011
1178	113	SAND	SHORE	12	126	175	A	446256	7699883	3.05433	446267	7.69976e+06	2011
1179	113	SAND	SHORE	5	75	244	A	446209	7699873	4.2586	446142	7.69984e+06	2011
1180	113	SAND	SHORE	1	20	344	A	446175	7699870	6.00393	446169	7.69989e+06	2011
1181	113	SAND	SHORE	2	50	147	A	446175	7679876	2.56563	446202	7.67983e+06	2011
1182	113	SAND	SHORE	3	59	174	A	446158	7699872	3.03687	446164	7.69981e+06	2011
1183	113	SNGO	HERB	25	328	295	T	447121	7699912	5.14872	446824	7.70005e+06	2011
1184	113	SNGO	HERB	8	299	258	T	446846	7699808	4.50295	446554	7.69975e+06	2011
1185	113	SNGO	HERB	9	150	258	W	446695	7699795	4.50295	446548	7.69976e+06	2011
1186	114	LALO	PASS	4	35	10	T	444437	7697778	0.174533	444443	7.69781e+06	2011
1187	114	PALO	MARINE	1	100	348	A	444317	7697814	6.07375	444296	7.69791e+06	2011
1188	115	LALO	PASS	3	0	0	A	442063	7698844	0	442063	7698844	2011
1189	115	LALO	PASS	1	78	270	A	442017	7698867	4.71239	441939	7698867	2011
1190	115	LALO	PASS	6	18	91	A	441846	7698933	1.58825	441864	7.69893e+06	2011
1191	115	LALO	PASS	3	0	0	A	441625	7699004	0	441625	7699004	2011
1192	115	LALO	PASS	1	27	270	A	441459	7699060	4.71239	441432	7699060	2011
1193	115	LALO	PASS	3	117	270	A	441124	7699195	4.71239	441007	7699195	2011
1194	115	SAND	SHORE	3	36	102	A	441683	7698994	1.78024	441718	7.69899e+06	2011
1195	115	SAND	SHORE	2	123	225	A	441359	7699095	3.92699	441272	7.69901e+06	2011
1196	115	SNGO	HERB	50	250	170	W	442063	7698844	2.96706	442106	7.6986e+06	2011
1197	115	SNGO	HERB	100	250	255	W	442063	7698844	4.45059	441822	7.69878e+06	2011
1198	116	BBPL	SHORE	6	89	290	A	449174	7698779	5.06145	449090	7.69881e+06	2011
1199	116	BBPL	SHORE	4	67	244	T	448965	7698830	4.2586	448905	7.6988e+06	2011
1200	116	GLGU	MARINE	4	0	0	A	449422	7699026	0	449422	7699026	2011
1201	116	GLGU	MARINE	8	127	113	W	449422	7699026	1.97222	449539	7.69898e+06	2011
1202	116	GLGU	MARINE	4	0	0	A	449300	7698943	0	449300	7698943	2011
1203	116	GLGU	MARINE	2	100	293	A	449243	7698802	5.11381	449151	7.69884e+06	2011
1204	116	GLGU	MARINE	2	0	0	A	449174	7698779	0	449174	7698779	2011
1205	116	GLGU	MARINE	2	109	325	R	449174	7698779	5.67232	449111	7.69887e+06	2011
1206	116	GLGU	MARINE	2	0	0	A	448993	7698822	0	448993	7698822	2011
1207	116	GLGU	MARINE	2	0	0	A	448865	7698846	0	448865	7698846	2011
1208	116	GLGU	MARINE	2	0	0	A	448665	7698958	0	448665	7698958	2011
1209	116	GLGU	MARINE	2	0	0	A	448588	7699000	0	448588	7699000	2011
1210	116	LALO	PASS	1	30	304	T	449422	7699026	5.3058	449397	7.69904e+06	2011
1211	116	LALO	PASS	1	220	49	T	449251	7698814	0.855211	449417	7.69896e+06	2011
1212	116	LALO	PASS	1	69	154	T	449243	7698802	2.68781	449273	7.69874e+06	2011
1213	116	LALO	PASS	1	0	0	A	449177	7698778	0	449177	7698778	2011
1214	116	LALO	PASS	1	10	189	T	448588	7699000	3.29867	448586	7.69899e+06	2011
1215	116	PALO	MARINE	5	150	342	W	449422	7699026	5.96903	449376	7.69917e+06	2011
1216	116	PALO	MARINE	1	166	259	A	449285	7698898	4.5204	449122	7.69887e+06	2011
1217	116	PALO	MARINE	7	175	310	W	449181	7698778	5.41052	449047	7.69889e+06	2011
1218	116	PALO	MARINE	2	200	346	W	449177	7698778	6.03884	449129	7.69897e+06	2011
1219	116	PALO	MARINE	3	0	0	A	448774	7698903	0	448774	7698903	2011
1220	116	PALO	MARINE	3	85	233	W	448601	7698998	4.06662	448533	7.69895e+06	2011
1221	116	SAND	SHORE	1	0	0	A	449422	7699026	0	449422	7699026	2011
1222	116	SAND	SHORE	2	15	182	A	449373	7699012	3.1765	449372	7.699e+06	2011
1223	116	SAND	SHORE	3	10	130	A	449300	7698943	2.26893	449308	7.69894e+06	2011
1224	116	SAND	SHORE	2	37	163	T	449285	7698898	2.84489	449296	7.69886e+06	2011
1225	116	SAND	SHORE	1	66	310	T	449181	7698778	5.41052	449130	7.69882e+06	2011
1226	116	SAND	SHORE	2	0	0	A	449181	7698778	0	449181	7698778	2011
1227	116	SAND	SHORE	2	15	164	A	449116	7698784	2.86234	449120	7.69877e+06	2011
1228	116	SAND	SHORE	6	0	0	A	448965	7698830	0	448965	7698830	2011
1229	116	SAND	SHORE	1	44	300	T	448958	7698831	5.23599	448920	7698853	2011
1230	116	SAND	SHORE	1	10	276	A	448809	7698863	4.81711	448799	7.69886e+06	2011
1231	116	SAND	SHORE	2	0	0	A	448780	7698897	0	448780	7698897	2011
1232	116	SAND	SHORE	8	24	36	T	448774	7698903	0.628319	448788	7.69892e+06	2011
1233	116	SAND	SHORE	2	0	0	A	448649	7698970	0	448649	7698970	2011
1234	116	SAND	SHORE	1	85	233	A	448600	7698998	4.06662	448532	7.69895e+06	2011
1235	116	SNGO	HERB	7	250	140	T	449285	7698898	2.44346	449446	7.69871e+06	2011
1236	118	COEI	MARINE	13	102	327	W	474557	7710152	5.70723	474501	7.71024e+06	2011
1237	118	GLGU	MARINE	1	0	0	A	474557	7710152	0	474557	7710152	2011
1238	118	GLGU	MARINE	2	114	313	T	474397	7710551	5.46288	474314	7.71063e+06	2011
1239	118	HEGU	MARINE	1	0	0	A	474393	7710539	0	474393	7710539	2011
1240	118	HEGU	MARINE	4	0	0	A	474380	7710651	0	474380	7710651	2011
1241	118	PALO	MARINE	2	0	0	A	474671	7709952	0	474671	7709952	2011
1242	118	PALO	MARINE	2	210	212	A	474671	7709952	3.7001	474560	7.70977e+06	2011
1243	118	PALO	MARINE	1	170	303	A	474612	7710038	5.28835	474469	7.71013e+06	2011
1244	118	PALO	MARINE	12	0	0	A	474557	7710152	0	474557	7710152	2011
1245	118	PALO	MARINE	4	102	33	W	474392	7710469	0.575959	474448	7.71055e+06	2011
1246	118	PALO	MARINE	2	130	313	A	474397	7710551	5.46288	474302	7.71064e+06	2011
1247	118	PALO	MARINE	5	116	330	W	474378	7710683	5.75959	474320	7.71078e+06	2011
1248	118	PALO	MARINE	5	100	245	W	474369	7710687	4.27606	474278	7.71064e+06	2011
1249	118	PALO	MARINE	4	188	307	W	474282	7710858	5.35816	474132	7.71097e+06	2011
1250	118	SAND	SHORE	1	67	343	T	474389	7710588	5.98648	474369	7.71065e+06	2011
1251	118	SNGO	HERB	32	240	242	T	474671	7709952	4.2237	474459	7.70984e+06	2011
1252	118	SNGO	HERB	17	368	262	T	474671	7709952	4.57276	474307	7.7099e+06	2011
1253	118	SNGO	HERB	130	375	291	T	474671	7709952	5.07891	474321	7.71009e+06	2011
1254	118	SNGO	HERB	12	350	4	T	474546	7710174	0.0698132	474570	7.71052e+06	2011
1255	118	SNGO	HERB	20	167	300	T	474535	7710207	5.23599	474390	7.71029e+06	2011
1256	118	SNGO	HERB	4	92	343	A	474522	7710242	5.98648	474495	7.71033e+06	2011
1257	118	SNGO	HERB	15	412	344	T	474389	7710493	6.00393	474275	7.71089e+06	2011
1258	118	SNGO	HERB	60	387	20	T	474382	7710634	0.349066	474514	7.711e+06	2011
1259	118	SNGO	HERB	30	400	24	T	474382	7710634	0.418879	474545	7.711e+06	2011
1260	119	GULL	MARINE	1	350	304	T	437489	7705157	5.3058	437199	7.70535e+06	2011
1261	119	GULL	MARINE	1	0	0	A	437489	7705157	0	437489	7705157	2011
1262	119	GULL	MARINE	1	0	0	A	437221	7705127	0	437221	7705127	2011
1263	119	GULL	MARINE	1	0	0	A	437121	7705212	0	437121	7705212	2011
1264	119	GULL	MARINE	2	200	356	W	437137	7705358	6.21337	437123	7.70556e+06	2011
1265	119	PAJA	MARINE	1	134	226	T	437111	7705088	3.94444	437015	7.70499e+06	2011
1266	119	SAND	SHORE	1	0	0	A	437326	7705148	0	437326	7705148	2011
1267	119	SAND	SHORE	2	75	337	A	437248	7705135	5.88176	437219	7.7052e+06	2011
1268	119	SAND	SHORE	2	7	45	T	437121	7705212	0.785398	437126	7.70522e+06	2011
1269	119	SNGO	HERB	31	350	254	W	437035	7705422	4.43314	436699	7.70533e+06	2011
1270	119	TUSW	HERB	5	350	280	W	437111	7705088	4.88692	436766	7.70515e+06	2011
1271	120	COLO	MARINE	1	300	251	W	423781	7711028	4.38078	423497	7.71093e+06	2011
1272	120	GULL	MARINE	1	0	0	A	423134	7711077	0	423134	7711077	2011
1273	120	GULL	MARINE	1	102	90	A	423208	7711069	1.5708	423310	7711069	2011
1274	120	GULL	MARINE	1	0	0	A	423690	7711035	0	423690	7711035	2011
1275	120	GULL	MARINE	1	163	180	A	423882	7710965	3.14159	423882	7710802	2011
1276	120	SNGO	HERB	250	400	149	T	422912	7711073	2.60054	423118	7.71073e+06	2011
1277	120	SNGO	HERB	52	350	184	A	423084	7711065	3.21141	423060	7.71072e+06	2011
1278	120	SNGO	HERB	50	227	110	T	423690	7711035	1.91986	423903	7.71096e+06	2011
1279	121	COEI	MARINE	8	253	151	W	421152	7711952	2.63545	421275	7.71173e+06	2011
1280	121	LALO	PASS	1	7	156	T	420807	7712453	2.72271	420810	7.71245e+06	2011
1281	121	LALO	PASS	1	15	135	A	421152	7711952	2.35619	421163	7.71194e+06	2011
1282	121	LALO	PASS	1	9	135	A	421273	7711822	2.35619	421279	7.71182e+06	2011
1283	121	PALO	MARINE	2	327	182	W	420801	7712464	3.1765	420790	7.71214e+06	2011
1284	121	SAND	SHORE	1	5	355	R	420977	7712231	6.19592	420977	7.71224e+06	2011
1285	121	SAND	SHORE	1	3	135	T	421091	7712029	2.35619	421093	7.71203e+06	2011
1286	121	SNGO	HERB	250	400	140	W	420801	7712464	2.44346	421058	7.71216e+06	2011
1287	121	SNGO	HERB	120	350	101	A	421091	7712029	1.76278	421435	7.71196e+06	2011
1288	123	COEI	MARINE	7	138	228	W	447588	7699643	3.97935	447485	7.69955e+06	2011
1289	123	GLGU	MARINE	2	0	0	A	448085	7699251	0	448085	7699251	2011
1290	123	GLGU	MARINE	1	160	272	R	448078	7699258	4.7473	447918	7.69926e+06	2011
1291	123	GLGU	MARINE	1	129	300	T	448074	7699259	5.23599	447962	7.69932e+06	2011
1292	123	GLGU	MARINE	2	0	0	A	448055	7699291	0	448055	7699291	2011
1293	123	GLGU	MARINE	2	0	0	A	448045	7699301	0	448045	7699301	2011
1294	123	GLGU	MARINE	1	200	1	T	447958	7699382	0.0174533	447961	7.69958e+06	2011
1295	123	GLGU	MARINE	1	0	0	A	447865	7699385	0	447865	7699385	2011
1296	123	GLGU	MARINE	1	0	0	A	447755	7699397	0	447755	7699397	2011
1297	123	GLGU	MARINE	1	0	0	A	447646	7699587	0	447646	7699587	2011
1298	123	HEGU	MARINE	1	0	0	A	447739	7699401	0	447739	7699401	2011
1299	123	LALO	PASS	3	0	0	A	447865	7699385	0	447865	7699385	2011
1300	123	LALO	PASS	1	14	336	A	447800	7699390	5.86431	447794	7.6994e+06	2011
1301	123	LALO	PASS	1	15	40	T	447666	7699570	0.698132	447676	7.69958e+06	2011
1302	123	LALO	PASS	6	15	235	A	447646	7699587	4.10152	447634	7.69958e+06	2011
1303	123	LALO	PASS	1	10	341	A	447630	7699603	5.95157	447627	7.69961e+06	2011
1304	123	LALO	PASS	1	10	27	T	447560	7699679	0.471239	447565	7.69969e+06	2011
1305	123	LTDU	MARINE	5	121	272	W	448078	7699258	4.7473	447957	7.69926e+06	2011
1306	123	PALO	MARINE	1	77	237	W	448052	7699293	4.13643	447987	7.69925e+06	2011
1307	123	PALO	MARINE	2	70	2	W	448039	7699311	0.0349066	448041	7.69938e+06	2011
1308	123	PALO	MARINE	1	0	0	A	448010	7699349	0	448010	7699349	2011
1309	123	PALO	MARINE	1	200	1	A	447958	7699382	0.0174533	447961	7.69958e+06	2011
1310	123	PALO	MARINE	1	156	274	A	447833	7699387	4.7822	447677	7.6994e+06	2011
1311	123	PALO	MARINE	1	200	209	A	447754	7699396	3.64774	447657	7.69922e+06	2011
1312	123	PALO	MARINE	1	0	0	A	447755	7699397	0	447755	7699397	2011
1313	123	PHAL	SHORE	1	10	37	W	447521	7699744	0.645772	447527	7.69975e+06	2011
1314	123	SAND	SHORE	7	0	0	A	448085	7699251	0	448085	7699251	2011
1315	123	SAND	SHORE	2	0	0	A	448055	7699291	0	448055	7699291	2011
1316	123	SAND	SHORE	1	65	310	A	448047	7699297	5.41052	447997	7.69934e+06	2011
1317	123	SAND	SHORE	3	47	30	T	448045	7699301	0.523599	448068	7.69934e+06	2011
1318	123	SAND	SHORE	1	5	297	T	448010	7699349	5.18363	448006	7.69935e+06	2011
1319	123	SAND	SHORE	1	10	1	A	447958	7699382	0.0174533	447958	7.69939e+06	2011
1320	123	SAND	SHORE	1	5	208	T	447935	7699385	3.63028	447933	7.69938e+06	2011
1321	123	SAND	SHORE	2	53	350	T	447865	7699385	6.10865	447856	7.69944e+06	2011
1322	123	SAND	SHORE	1	10	350	A	447865	7699385	6.10865	447863	7.69939e+06	2011
1323	123	SAND	SHORE	1	47	236	T	447865	7699385	4.11898	447826	7.69936e+06	2011
1324	123	SAND	SHORE	1	0	0	A	447800	7699390	0	447800	7699390	2011
1325	123	SAND	SHORE	1	10	198	A	447800	7699390	3.45575	447797	7.69938e+06	2011
1326	123	SAND	SHORE	1	10	20	A	447800	7699390	0.349066	447803	7.6994e+06	2011
1327	123	SAND	SHORE	5	10	336	A	447800	7699390	5.86431	447796	7.6994e+06	2011
1328	123	SAND	SHORE	2	0	0	A	447792	7699390	0	447792	7699390	2011
1329	123	SAND	SHORE	1	114	295	T	447765	7699396	5.14872	447662	7.69944e+06	2011
1330	123	SAND	SHORE	2	0	0	A	447754	7699396	0	447754	7699396	2011
1331	123	SAND	SHORE	5	10	8	A	447754	7699396	0.139626	447755	7.69941e+06	2011
1332	123	SAND	SHORE	1	10	68	A	447693	7699495	1.18682	447702	7.6995e+06	2011
1333	123	SAND	SHORE	2	0	0	A	447677	7699541	0	447677	7699541	2011
1334	123	SAND	SHORE	1	0	0	A	447666	7699570	0	447666	7699570	2011
1335	123	SAND	SHORE	3	15	235	A	447646	7699587	4.10152	447634	7.69958e+06	2011
1336	123	SAND	SHORE	1	35	341	A	447630	7699603	5.95157	447619	7.69964e+06	2011
1337	123	SAND	SHORE	4	30	303	T	447617	7699610	5.28835	447592	7.69963e+06	2011
1338	123	SAND	SHORE	16	55	48	A	447552	7699684	0.837758	447593	7.69972e+06	2011
1339	123	SAND	SHORE	1	20	270	A	447552	7699674	4.71239	447532	7699674	2011
1340	123	SAND	SHORE	2	27	93	T	447521	7699744	1.62316	447548	7.69974e+06	2011
1341	123	SAND	SHORE	1	78	37	W	447521	7699744	0.645772	447568	7.69981e+06	2011
1342	123	SAND	SHORE	3	10	187	T	447452	7699916	3.26377	447451	7.69991e+06	2011
1343	123	SAND	SHORE	4	30	40	A	447376	7699953	0.698132	447395	7.69998e+06	2011
1344	124	GLGU	MARINE	1	118	312	T	436910	7705516	5.44543	436822	7.70559e+06	2011
1345	124	GULL	MARINE	1	0	0	A	436515	7705525	0	436515	7705525	2011
1346	124	HEGU	MARINE	1	0	0	A	436871	7705524	0	436871	7705524	2011
1347	124	LALO	PASS	1	9	270	T	436719	7705530	4.71239	436710	7705530	2011
1348	124	LALO	PASS	4	0	0	A	436489	7705528	0	436489	7705528	2011
1349	124	PAJA	MARINE	1	0	0	A	436646	7705519	0	436646	7705519	2011
1350	124	SAND	SHORE	1	100	237	T	436871	7705524	4.13643	436787	7.70547e+06	2011
1351	124	SAND	SHORE	1	0	0	A	436871	7705524	0	436871	7705524	2011
1352	124	SAND	SHORE	1	0	0	A	436646	7705519	0	436646	7705519	2011
1353	124	SNGO	HERB	1	250	173	A	436910	7705516	3.01942	436940	7.70527e+06	2011
1354	124	SNGO	HERB	55	250	303	W	436515	7705525	5.28835	436305	7.70566e+06	2011
1355	126	COLO	MARINE	2	172	189	W	432221	7703559	3.29867	432194	7.70339e+06	2011
1356	126	LALO	PASS	1	17	118	T	431747	7703937	2.05949	431762	7.70393e+06	2011
1357	126	LALO	PASS	1	5	200	T	432416	7703422	3.49066	432414	7.70342e+06	2011
1358	126	SNGO	HERB	250	400	213	W	431688	7704043	3.71755	431470	7.70371e+06	2011
1359	126	SNGO	HERB	75	250	235	W	432022	7703670	4.10152	431817	7.70353e+06	2011
1360	127	GULL	MARINE	4	0	0	A	445676	7700869	0	445676	7700869	2011
1361	127	GULL	MARINE	2	0	0	A	445708	7700839	0	445708	7700839	2011
1362	127	GULL	MARINE	1	250	142	R	445801	7700749	2.47837	445955	7.70055e+06	2011
1363	127	GULL	MARINE	4	150	360	A	446102	7700564	6.28319	446102	7700714	2011
1364	127	PALO	MARINE	2	100	150	W	446102	7700564	2.61799	446152	7.70048e+06	2011
1365	127	PALO	MARINE	3	271	176	A	446329	7700456	3.07178	446348	7.70019e+06	2011
1366	127	SAND	SHORE	6	0	0	A	445676	7700869	0	445676	7700869	2011
1367	127	SAND	SHORE	1	0	0	A	445708	7700839	0	445708	7700839	2011
1368	127	SAND	SHORE	2	5	360	T	445726	7700823	6.28319	445726	7700828	2011
1369	127	SAND	SHORE	1	0	0	A	445881	7700692	0	445881	7700692	2011
1370	127	SAND	SHORE	3	102	90	A	446045	7700593	1.5708	446147	7700593	2011
1371	127	SAND	SHORE	1	18	180	T	446154	7700542	3.14159	446154	7700524	2011
1372	127	SAND	SHORE	3	0	0	A	446457	7700408	0	446457	7700408	2011
1373	127	SAND	SHORE	1	0	0	A	446548	7700370	0	446548	7700370	2011
1374	127	SNGO	HERB	4	250	171	W	445841	7700719	2.98451	445880	7.70047e+06	2011
1375	127	SNGO	HERB	21	172	90	T	446299	7700470	1.5708	446471	7700470	2011
1376	129	GLGU	MARINE	1	72	270	A	433297	7703629	4.71239	433225	7703629	2011
1377	129	LALO	PASS	1	15	176	T	433772	7703623	3.07178	433773	7.70361e+06	2011
1378	130	GOPL	SHORE	2	30	266	T	479112	7694091	4.64258	479082	7.69409e+06	2011
1379	130	LTJA	MARINE	1	350	340	R	478839	7694527	5.93412	478719	7.69486e+06	2011
1380	130	RNPH	SHORE	2	30	326	W	479112	7694090	5.68977	479095	7.69411e+06	2011
1381	130	SAND	SHORE	2	30	326	W	479112	7694090	5.68977	479095	7.69411e+06	2011
1382	133	ARTE	MARINE	2	0	0	A	479151	7692534	0	479151	7692534	2011
1383	133	ARTE	MARINE	5	0	0	A	479167	7692558	0	479167	7692558	2011
1384	133	ARTE	MARINE	2	0	0	A	479225	7692871	0	479225	7692871	2011
1385	133	ARTE	MARINE	1	50	10	A	479226	7692993	0.174533	479235	7.69304e+06	2011
1386	133	ARTE	MARINE	2	0	0	A	479657	7693308	0	479657	7693308	2011
1387	133	GOPL	SHORE	2	69	327	T	479191	7692608	5.70723	479153	7.69267e+06	2011
1388	133	GULL	MARINE	1	15	12	A	479312	7693047	0.20944	479315	7.69306e+06	2011
1389	133	LALO	PASS	1	45	360	T	479303	7693038	6.28319	479303	7693083	2011
1390	133	LTJA	MARINE	1	100	276	A	479167	7692558	4.81711	479068	7.69257e+06	2011
1391	133	PALO	MARINE	3	200	12	A	479225	7692871	0.20944	479267	7.69307e+06	2011
1392	133	PALO	MARINE	2	246	75	W	479447	7693202	1.309	479685	7.69327e+06	2011
1393	133	RNPH	SHORE	1	15	12	A	479209	7692681	0.20944	479212	7.6927e+06	2011
1394	133	RNPH	SHORE	1	0	0	A	479212	7692725	0	479212	7692725	2011
1395	133	RNPH	SHORE	1	10	360	A	479303	7693038	6.28319	479303	7693048	2011
1396	133	RNPH	SHORE	1	5	10	W	479447	7693202	0.174533	479448	7.69321e+06	2011
1397	133	RNPH	SHORE	1	5	180	A	479515	7693249	3.14159	479515	7693244	2011
1398	133	RTLO	MARINE	3	189	295	W	479224	7692928	5.14872	479053	7.69301e+06	2011
1399	133	SAND	SHORE	1	74	355	R	479167	7692558	6.19592	479161	7.69263e+06	2011
1400	133	SAND	SHORE	1	69	327	T	479191	7692608	5.70723	479153	7.69267e+06	2011
1401	133	SAND	SHORE	1	24	10	T	479226	7692993	0.174533	479230	7.69302e+06	2011
1402	133	SAND	SHORE	3	10	12	A	479291	7693026	0.20944	479293	7.69304e+06	2011
1403	133	SAND	SHORE	1	36	15	T	479479	7693228	0.261799	479488	7.69326e+06	2011
1404	134	GOPL	SHORE	2	15	90	T	477178	7698080	1.5708	477193	7698080	2011
1405	134	GULL	MARINE	1	250	360	A	477020	7698068	6.28319	477020	7698318	2011
1406	134	SAND	SHORE	1	50	360	A	477088	7697687	6.28319	477088	7697737	2011
1407	134	SAND	SHORE	4	150	280	T	477020	7698008	4.88692	476872	7.69803e+06	2011
1408	134	SAND	SHORE	1	30	186	T	477316	7698051	3.24631	477313	7.69802e+06	2011
1409	134	SAND	SHORE	1	30	180	A	477316	7698051	3.14159	477316	7698021	2011
1410	135	LALO	PASS	2	7	270	A	428212	7707274	4.71239	428205	7707274	2011
1411	135	LALO	PASS	9	15	300	A	428048	7707429	5.23599	428035	7.70744e+06	2011
1412	135	LALO	PASS	4	111	233	T	428028	7707449	4.06662	427939	7.70738e+06	2011
1413	135	LALO	PASS	2	21	158	T	428028	7707449	2.75762	428036	7.70743e+06	2011
1414	135	LALO	PASS	1	7	325	T	427793	7707675	5.67232	427789	7.70768e+06	2011
1415	137	GULL	MARINE	1	246	20	A	474942	7696245	0.349066	475026	7.69648e+06	2011
1416	137	JASP	MARINE	1	175	0	A	474984	7696081	0	474984	7696256	2011
1417	137	JASP	MARINE	1	183	4	A	474967	7696146	0.0698132	474980	7.69633e+06	2011
1418	137	LALO	PASS	1	52	92	T	474990	7696036	1.6057	475042	7.69603e+06	2011
1419	137	LALO	PASS	1	13	0	T	474819	7696746	0	474819	7696759	2011
1420	137	PALO	MARINE	2	191	81	W	474843	7696627	1.41372	475032	7.69666e+06	2011
1421	137	PALO	MARINE	3	164	36	W	474810	7696808	0.628319	474906	7.69694e+06	2011
1422	137	PHAL	SHORE	1	160	82	A	474812	7696782	1.43117	474970	7.6968e+06	2011
1423	137	SAND	SHORE	1	30	23	A	474941	7696253	0.401426	474953	7.69628e+06	2011
1424	137	SAND	SHORE	2	74	308	A	474838	7696642	5.37561	474780	7.69669e+06	2011
1425	137	SAND	SHORE	1	25	0	A	474831	7696673	0	474831	7696698	2011
1426	137	SAND	SHORE	4	20	0	A	474820	7696718	0	474820	7696738	2011
1427	137	SAND	SHORE	1	23	242	A	474812	7696782	4.2237	474792	7.69677e+06	2011
1428	137	SAND	SHORE	2	23	66	T	474777	7696993	1.15192	474798	7.697e+06	2011
1429	137	SEPL	SHORE	1	165	283	T	474876	7696504	4.93928	474715	7.69654e+06	2011
1430	138	GLGU	MARINE	1	170	177	A	466700	7697856	3.08923	466709	7.69769e+06	2011
1431	138	GLGU	MARINE	1	121	190	A	466721	7697664	3.31613	466700	7.69754e+06	2011
1432	138	GOPL	SHORE	1	49	203	T	466677	7698069	3.54302	466658	7.69802e+06	2011
1433	138	JASP	MARINE	1	41	106	T	466754	7698509	1.85005	466793	7.6985e+06	2011
1434	138	LALO	PASS	1	27	159	T	466782	7697419	2.77507	466792	7.69739e+06	2011
1435	138	PALO	MARINE	1	200	321	A	466696	7698167	5.60251	466570	7.69832e+06	2011
1436	138	SAND	SHORE	1	17	150	T	466709	7697707	2.61799	466718	7.69769e+06	2011
1437	138	SAND	SHORE	1	17	243	T	466721	7697664	4.24115	466706	7.69766e+06	2011
1438	139	GLGU	MARINE	1	42	138	A	417865	7709889	2.40855	417893	7.70986e+06	2011
1439	139	GLGU	MARINE	1	270	326	A	418162	7709700	5.68977	418011	7.70992e+06	2011
1440	139	GLGU	MARINE	1	0	0	A	418339	7709579	0	418339	7709579	2011
1441	139	LALO	PASS	1	46	204	T	417913	7709855	3.56047	417894	7.70981e+06	2011
1442	139	LALO	PASS	3	41	26	T	418446	7709509	0.453786	418464	7.70955e+06	2011
1443	139	LTJA	MARINE	1	0	0	A	418263	7709639	0	418263	7709639	2011
1444	139	LTJA	MARINE	1	98	51	A	418321	7709593	0.890118	418397	7.70965e+06	2011
1445	139	LTJA	MARINE	2	130	94	A	418321	7709593	1.64061	418451	7.70958e+06	2011
1446	139	SNBU	PASS	1	81	252	T	417913	7709855	4.39823	417836	7.70983e+06	2011
1447	139	SNBU	PASS	1	42	88	T	418587	7709391	1.53589	418629	7.70939e+06	2011
1448	139	SNBU	PASS	1	62	222	T	418587	7709391	3.87463	418546	7.70934e+06	2011
1449	139	SNGO	HERB	2	200	0	A	417865	7709889	0	417865	7710089	2011
1450	139	SNGO	HERB	25	400	18	A	417865	7709889	0.314159	417989	7.71027e+06	2011
1451	143	ARTE	MARINE	2	0	0	A	471680	7700714	0	471680	7700714	2011
1452	143	ARTE	MARINE	2	0	0	A	471683	7700761	0	471683	7700761	2011
1453	143	ARTE	MARINE	5	0	0	A	471724	7700922	0	471724	7700922	2011
1454	143	COEI	MARINE	2	0	0	A	471734	7700315	0	471734	7700315	2011
1455	143	GULL	MARINE	4	200	360	A	471717	7699992	6.28319	471717	7700192	2011
1456	143	GULL	MARINE	1	0	0	A	471720	7700059	0	471720	7700059	2011
1457	143	GULL	MARINE	12	100	360	T	471733	7700240	6.28319	471733	7700340	2011
1458	143	LALO	PASS	1	15	90	R	471711	7700876	1.5708	471726	7700876	2011
1459	143	LTJA	MARINE	1	80	180	A	471720	7700059	3.14159	471720	7699979	2011
1460	143	PALO	MARINE	1	150	50	A	471720	7700059	0.872665	471835	7.70016e+06	2011
1461	143	PALO	MARINE	4	250	50	W	471720	7700059	0.872665	471912	7.70022e+06	2011
1462	143	RNPH	SHORE	4	0	0	A	471747	7700467	0	471747	7700467	2011
1463	143	RNPH	SHORE	10	0	0	A	471680	7700714	0	471680	7700714	2011
1464	143	RNPH	SHORE	1	0	0	A	471724	7700922	0	471724	7700922	2011
1465	143	SAND	SHORE	2	92	180	A	471720	7700059	3.14159	471720	7699967	2011
1466	143	SAND	SHORE	25	150	340	A	471721	7700513	5.93412	471670	7.70065e+06	2011
1467	143	SAND	SHORE	5	0	0	A	471694	7700633	0	471694	7700633	2011
1468	143	SAND	SHORE	3	28	335	R	471683	7700761	5.84685	471671	7.70079e+06	2011
1469	143	SAND	SHORE	5	27	10	T	471697	7700828	0.174533	471702	7.70085e+06	2011
1470	143	SAND	SHORE	3	15	90	R	471711	7700876	1.5708	471726	7700876	2011
1471	145	ARTE	MARINE	43	30	360	A	481111	7692994	6.28319	481111	7693024	2011
1472	145	ARTE	MARINE	9	0	330	A	480817	7693584	5.75959	480817	7693584	2011
1473	145	GLGU	MARINE	1	40	150	A	481111	7692994	2.61799	481131	7.69296e+06	2011
1474	145	HEGU	MARINE	2	158	228	T	480991	7693276	3.97935	480874	7.69317e+06	2011
1475	145	JASP	MARINE	2	186	165	A	481111	7692994	2.87979	481159	7.69281e+06	2011
1476	145	LALO	PASS	1	53	325	A	481078	7693191	5.67232	481048	7.69323e+06	2011
1477	145	PALO	MARINE	2	91	156	W	481111	7692994	2.72271	481148	7.69291e+06	2011
1478	145	PALO	MARINE	2	65	210	A	481078	7693191	3.66519	481046	7.69313e+06	2011
1479	145	PALO	MARINE	3	88	343	A	481078	7693191	5.98648	481052	7.69328e+06	2011
1480	145	PALO	MARINE	3	178	258	W	480899	7693351	4.50295	480725	7.69331e+06	2011
1481	145	PHAL	SHORE	1	83	354	W	480809	7693732	6.17847	480800	7.69381e+06	2011
1482	145	PLOVER	SHORE	1	58	338	T	481114	7693139	5.89921	481092	7.69319e+06	2011
1483	145	PLOVER	SHORE	1	39	43	T	480995	7693275	0.750492	481022	7.6933e+06	2011
1484	145	REPH	SHORE	9	55	283	W	480995	7693275	4.93928	480941	7.69329e+06	2011
1485	145	REPH	SHORE	2	87	356	W	480995	7693275	6.21337	480989	7.69336e+06	2011
1486	145	RNPH	SHORE	2	25	310	W	480809	7693773	5.41052	480790	7.69379e+06	2011
1487	145	RNPH	SHORE	2	31	277	W	480814	7693867	4.83456	480783	7.69387e+06	2011
1488	145	SAND	SHORE	2	27	325	T	481078	7693191	5.67232	481063	7.69321e+06	2011
1489	145	SAND	SHORE	1	10	330	A	481031	7693246	5.75959	481026	7.69325e+06	2011
1490	145	SAND	SHORE	9	39	43	T	480995	7693275	0.750492	481022	7.6933e+06	2011
1491	145	SAND	SHORE	10	17	320	W	480969	7693290	5.58505	480958	7.6933e+06	2011
1492	145	SAND	SHORE	65	65	359	W	480923	7693335	6.26573	480922	7.6934e+06	2011
1493	145	SAND	SHORE	47	43	108	W	480824	7693498	1.88496	480865	7.69348e+06	2011
1494	147	AMPI	PASS	1	72	161	A	425961	7709875	2.80998	425984	7.70981e+06	2011
1495	147	RLHA	RAPTOR	1	0	0	A	425518	7709965	0	425518	7709965	2011
1496	147	SNGO	HERB	3	321	135	A	425288	7710071	2.35619	425515	7.70984e+06	2011
1497	147	SNGO	HERB	276	165	100	T	425526	7709959	1.74533	425688	7.70993e+06	2011
1498	147	SNGO	HERB	10	105	124	T	426063	7709798	2.16421	426150	7.70974e+06	2011
1499	147	SNGO	HERB	104	300	181	T	426140	7709794	3.15905	426135	7.70949e+06	2011
1500	148	AMPI	PASS	3	29	25	A	422550	7715191	0.436332	422562	7.71522e+06	2011
1501	148	AMPI	PASS	1	22	17	R	422601	7715188	0.296706	422607	7.71521e+06	2011
1502	148	AMPI	PASS	1	30	132	T	423054	7714741	2.30383	423076	7.71472e+06	2011
1503	148	LALO	PASS	2	110	29	T	422485	7715133	0.506145	422538	7.71523e+06	2011
1504	152	AMPI	PASS	1	21	32	T	475099	7712229	0.558505	475110	7.71225e+06	2011
1505	152	ARTE	MARINE	1	193	62	A	475209	7712335	1.0821	475379	7.71243e+06	2011
1506	152	ARTE	MARINE	1	0	0	A	475275	7712424	0	475275	7712424	2011
1507	152	ARTE	MARINE	1	152	270	A	475363	7712618	4.71239	475211	7712618	2011
1508	152	ARTE	MARINE	12	0	0	A	475364	7712746	0	475364	7712746	2011
1509	152	ARTE	MARINE	5	0	0	A	475342	7712931	0	475342	7712931	2011
1510	152	BRAN	HERB	62	300	281	W	475342	7712931	4.90438	475048	7.71299e+06	2011
1511	152	COEI	MARINE	12	101	45	W	475367	7712573	0.785398	475438	7.71264e+06	2011
1512	152	GOPL	SHORE	1	45	90	A	474980	7712129	1.5708	475025	7712129	2011
1513	152	GULL	MARINE	1	0	0	A	474980	7712129	0	474980	7712129	2011
1514	152	GULL	MARINE	1	0	0	A	475043	7712187	0	475043	7712187	2011
1515	152	GULL	MARINE	1	0	0	A	475099	7712221	0	475099	7712221	2011
1516	152	GULL	MARINE	2	0	0	A	475181	7712290	0	475181	7712290	2011
1517	152	GULL	MARINE	3	0	0	A	475275	7712424	0	475275	7712424	2011
1518	152	GULL	MARINE	1	0	0	A	475364	7712746	0	475364	7712746	2011
1519	152	GULL	MARINE	1	0	0	A	475742	7712931	0	475742	7712931	2011
1520	152	LTDU	MARINE	35	207	325	W	475344	7712802	5.67232	475225	7.71297e+06	2011
1521	152	PALO	MARINE	2	0	0	A	474906	7712074	0	474906	7712074	2011
1522	152	PALO	MARINE	10	400	25	W	474906	7712074	0.436332	475075	7.71244e+06	2011
1523	152	PALO	MARINE	1	102	45	A	474928	7712092	0.785398	475000	7.71216e+06	2011
1524	152	PALO	MARINE	5	0	0	A	474980	7712129	0	474980	7712129	2011
1525	152	PALO	MARINE	2	0	0	A	475066	7712212	0	475066	7712212	2011
1526	152	PALO	MARINE	1	0	0	A	475181	7712290	0	475181	7712290	2011
1527	152	PALO	MARINE	1	102	91	W	475209	7712335	1.58825	475311	7.71233e+06	2011
1528	152	PALO	MARINE	1	193	62	A	475209	7712335	1.0821	475379	7.71243e+06	2011
1529	152	PALO	MARINE	9	233	15	W	475244	7712389	0.261799	475304	7.71261e+06	2011
1530	152	PALO	MARINE	2	0	0	A	475367	7712573	0	475367	7712573	2011
1531	152	PALO	MARINE	4	0	0	A	475364	7712746	0	475364	7712746	2011
1532	152	PALO	MARINE	12	187	270	W	475340	7712843	4.71239	475153	7712843	2011
1533	152	SAND	SHORE	1	15	45	A	474928	7712092	0.785398	474939	7.7121e+06	2011
1534	152	SAND	SHORE	1	93	45	A	474980	7712129	0.785398	475046	7.71219e+06	2011
1535	152	SAND	SHORE	1	0	0	A	475043	7712187	0	475043	7712187	2011
1536	152	SAND	SHORE	1	5	360	T	475099	7712229	6.28319	475099	7712234	2011
1537	152	SAND	SHORE	1	4	42	T	475197	7712317	0.733038	475200	7.71232e+06	2011
1538	152	SAND	SHORE	1	15	283	T	475322	7712489	4.93928	475307	7.71249e+06	2011
1539	152	SNGO	HERB	51	300	352	T	474906	7712074	6.14356	474864	7.71237e+06	2011
1540	152	SNGO	HERB	10	124	360	T	475244	7712389	6.28319	475244	7712513	2011
1541	153	GULL	MARINE	5	150	306	W	480863	7700779	5.34071	480742	7.70087e+06	2011
1542	153	HEGU	MARINE	1	0	0	A	481024	7700781	0	481024	7700781	2011
1543	153	HEGU	MARINE	2	0	0	A	480981	7700790	0	480981	7700790	2011
1544	153	LALO	PASS	1	15	276	T	480321	7700443	4.81711	480306	7.70044e+06	2011
1545	153	PALO	MARINE	1	300	204	A	480942	7700791	3.56047	480820	7.70052e+06	2011
1546	153	PALO	MARINE	3	150	235	W	480506	7700599	4.10152	480383	7.70051e+06	2011
1547	153	RNPH	SHORE	1	10	307	T	480506	7700599	5.35816	480498	7.70061e+06	2011
1548	153	SAND	SHORE	1	70	291	T	480728	7700792	5.07891	480663	7.70082e+06	2011
1549	153	SAND	SHORE	2	43	196	T	480529	7700668	3.42085	480517	7.70063e+06	2011
1550	153	SNGO	HERB	14	200	256	W	480240	7700410	4.46804	480046	7.70036e+06	2011
1551	156	CAGO	HERB	6	279	332	T	431252	7705423	5.79449	431121	7.70567e+06	2011
1552	156	LALO	PASS	5	23	221	A	431016	7705503	3.85718	431001	7.70549e+06	2011
1553	156	LALO	PASS	1	3	325	T	430958	7705551	5.67232	430956	7.70555e+06	2011
1554	156	RLHA	RAPTOR	1	0	0	A	430958	7705551	0	430958	7705551	2011
1555	156	SAND	SHORE	1	5	250	T	431016	7705503	4.36332	431011	7.7055e+06	2011
1556	156	SNGO	HERB	50	279	332	T	431252	7705423	5.79449	431121	7.70567e+06	2011
1557	156	SNGO	HERB	200	350	188	T	431016	7705503	3.28122	430967	7.70516e+06	2011
1558	156	SNGO	HERB	150	350	267	A	430958	7705551	4.66003	430608	7.70553e+06	2011
1559	156	SNGO	HERB	20	200	7	W	430890	7705676	0.122173	430914	7.70587e+06	2011
1560	157	LALO	PASS	1	35	78	T	445586	7698490	1.36136	445620	7.6985e+06	2011
1561	157	PALO	MARINE	4	200	135	W	446072	7698255	2.35619	446213	7.69811e+06	2011
1562	157	SAND	SHORE	2	72	53	A	445480	7698548	0.925025	445538	7.69859e+06	2011
1563	157	SNGO	HERB	9	200	329	T	445552	7698506	5.74213	445449	7.69868e+06	2011
1564	159	ARTE	MARINE	7	200	333	A	480147	7705688	5.81195	480056	7.70587e+06	2011
1565	159	ARTE	MARINE	5	0	0	A	480291	7705708	0	480291	7705708	2011
1566	159	ARTE	MARINE	4	162	6	A	480301	7705730	0.10472	480318	7.70589e+06	2011
1567	159	ARTE	MARINE	3	0	0	A	480375	7705729	0	480375	7705729	2011
1568	159	ARTE	MARINE	1	0	0	A	480457	7705720	0	480457	7705720	2011
1569	159	ARTE	MARINE	1	0	0	A	480521	7705730	0	480521	7705730	2011
1570	159	ARTE	MARINE	1	0	0	A	480873	7705698	0	480873	7705698	2011
1571	159	ARTE	MARINE	1	0	0	A	481173	7705677	0	481173	7705677	2011
1572	159	COEI	MARINE	65	250	34	A	480301	7705730	0.593412	480441	7.70594e+06	2011
1573	159	GOPL	SHORE	1	57	132	A	480147	7705688	2.30383	480189	7.70565e+06	2011
1574	159	GOPL	SHORE	1	89	50	T	480624	7705723	0.872665	480692	7.70578e+06	2011
1575	159	GULL	MARINE	2	57	132	A	480147	7705688	2.30383	480189	7.70565e+06	2011
1576	159	GULL	MARINE	4	0	0	A	480147	7705688	0	480147	7705688	2011
1577	159	GULL	MARINE	6	200	333	A	480147	7705688	5.81195	480056	7.70587e+06	2011
1578	159	GULL	MARINE	2	0	0	A	480216	7705688	0	480216	7705688	2011
1579	159	GULL	MARINE	1	0	0	A	480301	7705730	0	480301	7705730	2011
1580	159	GULL	MARINE	1	0	0	A	480521	7705730	0	480521	7705730	2011
1581	159	GULL	MARINE	3	0	0	A	480624	7705723	0	480624	7705723	2011
1582	159	GULL	MARINE	1	0	0	A	480821	7705694	0	480821	7705694	2011
1583	159	GULL	MARINE	1	0	0	A	480873	7705698	0	480873	7705698	2011
1584	159	GULL	MARINE	3	0	0	A	481173	7705677	0	481173	7705677	2011
1585	159	PALO	MARINE	10	165	240	W	480147	7705688	4.18879	480004	7.70561e+06	2011
1586	159	PALO	MARINE	64	169	340	W	480147	7705688	5.93412	480089	7.70585e+06	2011
1587	159	PALO	MARINE	8	275	6	W	480301	7705730	0.10472	480330	7.706e+06	2011
1588	159	PALO	MARINE	2	400	143	A	480547	7705728	2.49582	480788	7.70541e+06	2011
1589	159	PALO	MARINE	2	350	137	A	480873	7705698	2.3911	481112	7.70544e+06	2011
1590	159	SAND	SHORE	1	10	312	A	480147	7705688	5.44543	480140	7.70569e+06	2011
1591	159	SAND	SHORE	1	59	90	A	480216	7705688	1.5708	480275	7705688	2011
1592	159	SAND	SHORE	3	54	6	T	480301	7705730	0.10472	480307	7.70578e+06	2011
1593	159	SAND	SHORE	4	15	73	W	480660	7705716	1.27409	480674	7.70572e+06	2011
1594	159	SAND	SHORE	3	5	360	A	480736	7705696	6.28319	480736	7705701	2011
1595	159	SAND	SHORE	1	7	45	T	480821	7705694	0.785398	480826	7.7057e+06	2011
1596	159	SAND	SHORE	6	15	135	A	480821	7705694	2.35619	480832	7.70568e+06	2011
1597	159	SAND	SHORE	12	6	90	A	480821	7705694	1.5708	480827	7705694	2011
1598	159	SAND	SHORE	1	17	192	W	480873	7705698	3.35103	480869	7.70568e+06	2011
1599	159	SAND	SHORE	2	21	180	A	480889	7705691	3.14159	480889	7705670	2011
1600	159	SNGO	HERB	400	350	81	A	480290	7705707	1.41372	480636	7.70576e+06	2011
1601	160	HEGU	MARINE	1	0	0	A	448454	7708028	0	448454	7708028	2011
1602	160	PALO	MARINE	1	163	298	W	448910	7707936	5.20108	448766	7.70801e+06	2011
1603	160	RLHA	RAPTOR	1	0	0	A	448016	7708102	0	448016	7708102	2011
1604	160	TRSW	HERB	2	201	311	W	448952	7707911	5.42797	448800	7.70804e+06	2011
1605	161	GULL	MARINE	1	30	180	A	444371	7701453	3.14159	444371	7701423	2011
1606	161	LALO	PASS	2	16	32	A	443912	7701200	0.558505	443920	7.70121e+06	2011
1607	161	LALO	PASS	1	10	90	R	444199	7701559	1.5708	444209	7701559	2011
1608	161	LALO	PASS	2	5	92	T	444415	7701426	1.6057	444420	7.70143e+06	2011
1609	161	LALO	PASS	2	47	127	A	444454	7701404	2.21657	444492	7.70138e+06	2011
1610	161	LALO	PASS	2	12	87	T	444573	7701347	1.51844	444585	7.70135e+06	2011
1611	161	PALO	MARINE	1	250	166	A	444094	7701632	2.89725	444154	7.70139e+06	2011
1612	161	PALO	MARINE	2	173	90	A	444371	7701453	1.5708	444544	7701453	2011
1613	161	SNGO	HERB	50	200	105	T	444020	7701721	1.8326	444213	7.70167e+06	2011
1614	161	SNGO	HERB	3	127	176	W	444245	7701526	3.07178	444254	7.7014e+06	2011
1615	162	ARTE	MARINE	4	99	134	A	475871	7710292	2.33874	475942	7.71022e+06	2011
1616	162	COEI	MARINE	15	375	351	W	475564	7710273	6.12611	475505	7.71064e+06	2011
1617	162	GLGU	MARINE	3	0	0	A	475871	7710292	0	475871	7710292	2011
1618	162	GLGU	MARINE	3	0	0	A	475819	7710252	0	475819	7710252	2011
1619	162	GLGU	MARINE	5	247	334	A	475763	7710257	5.8294	475655	7.71048e+06	2011
1620	162	HEGU	MARINE	2	0	0	A	475384	7710266	0	475384	7710266	2011
1621	162	HEGU	MARINE	2	0	0	A	474808	7710177	0	474808	7710177	2011
1622	162	PALO	MARINE	1	85	173	A	475819	7710252	3.01942	475829	7.71017e+06	2011
1623	162	PALO	MARINE	1	0	0	A	475763	7710257	0	475763	7710257	2011
1624	162	PALO	MARINE	1	300	334	A	475709	7710263	5.8294	475577	7.71053e+06	2011
1625	162	PALO	MARINE	4	350	335	W	475564	7710273	5.84685	475416	7.71059e+06	2011
1626	162	PALO	MARINE	5	0	0	A	475546	7710273	0	475546	7710273	2011
1627	162	PALO	MARINE	2	136	342	W	475469	7710286	5.96903	475427	7.71042e+06	2011
1628	162	PALO	MARINE	2	175	200	A	475469	7710286	3.49066	475409	7.71012e+06	2011
1629	162	PALO	MARINE	4	150	226	A	475223	7710239	3.94444	475115	7.71013e+06	2011
1630	162	PALO	MARINE	3	0	0	A	475188	7710233	0	475188	7710233	2011
1631	162	PALO	MARINE	4	68	168	W	475083	7710242	2.93215	475097	7.71018e+06	2011
1632	162	PALO	MARINE	3	168	168	W	475083	7710242	2.93215	475118	7.71008e+06	2011
1633	162	SAND	SHORE	5	42	202	A	475871	7710292	3.52557	475855	7.71025e+06	2011
1634	162	SAND	SHORE	5	134	276	A	475546	7710273	4.81711	475413	7.71029e+06	2011
1635	162	SAND	SHORE	3	0	0	A	475171	7710239	0	475171	7710239	2011
1636	162	SAND	SHORE	1	79	237	W	475038	7710230	4.13643	474972	7.71019e+06	2011
1637	162	SNGO	HERB	34	247	334	A	475763	7710257	5.8294	475655	7.71048e+06	2011
1638	162	SNGO	HERB	120	375	334	T	475709	7710263	5.8294	475545	7.7106e+06	2011
1639	162	SNGO	HERB	24	63	230	T	475171	7710239	4.01426	475123	7.7102e+06	2011
1640	164	GOPL	SHORE	2	25	200	T	474364	7694416	3.49066	474355	7.69439e+06	2011
1641	164	GOPL	SHORE	1	30	225	T	474333	7694342	3.92699	474312	7.69432e+06	2011
1642	164	GOPL	SHORE	1	20	360	T	474333	7694342	6.28319	474333	7694362	2011
1643	164	GOPL	SHORE	2	24	146	T	474302	7694265	2.54818	474315	7.69425e+06	2011
1644	164	GULL	MARINE	2	150	200	A	474496	7694657	3.49066	474445	7.69452e+06	2011
1645	164	GULL	MARINE	3	0	0	A	474301	7694193	0	474301	7694193	2011
1646	164	GULL	MARINE	4	0	0	A	474291	7693899	0	474291	7693899	2011
1647	164	LALO	PASS	1	29	153	T	474481	7694615	2.67035	474494	7.69459e+06	2011
1648	164	SAND	SHORE	2	35	70	T	474579	7694818	1.22173	474612	7.69483e+06	2011
1649	164	SAND	SHORE	2	0	0	A	474385	7694491	0	474385	7694491	2011
1650	164	SAND	SHORE	3	10	180	A	474301	7694193	3.14159	474301	7694183	2011
1651	164	SNGO	HERB	24	250	118	T	474464	7694591	2.05949	474685	7.69447e+06	2011
1652	165	HEGU	MARINE	6	0	0	A	446866	7696333	0	446866	7696333	2011
1653	165	PALO	MARINE	2	76	227	A	447259	7695800	3.9619	447203	7.69575e+06	2011
1654	165	SAND	SHORE	1	35	315	A	447318	7695746	5.49779	447293	7.69577e+06	2011
1655	165	SNBU	PASS	2	102	300	T	447126	7695916	5.23599	447038	7695967	2011
1656	166	LTDU	MARINE	8	152	236	W	424751	7710411	4.11898	424625	7.71033e+06	2011
1657	166	PALO	MARINE	2	257	255	W	424809	7710944	4.45059	424561	7.71088e+06	2011
1658	166	PALO	MARINE	2	140	40	W	424998	7710205	0.698132	425088	7.71031e+06	2011
1659	166	RLHA	RAPTOR	2	0	0	A	424751	7710411	0	424751	7710411	2011
1660	166	SNGO	HERB	4	326	240	W	424830	7711070	4.18879	424548	7710907	2011
1661	167	ARTE	MARINE	1	100	215	A	475817	7697580	3.75246	475760	7.6975e+06	2011
1662	167	GOPL	SHORE	1	74	214	R	475769	7697409	3.735	475728	7.69735e+06	2011
1663	167	GOPL	SHORE	2	112	162	T	475752	7697391	2.82743	475787	7.69728e+06	2011
1664	167	LALO	PASS	1	50	180	T	475519	7697386	3.14159	475519	7697336	2011
1665	167	LALO	PASS	1	5	360	T	475229	7697725	6.28319	475229	7697730	2011
1666	167	LTDU	MARINE	2	100	215	W	475817	7697580	3.75246	475760	7.6975e+06	2011
1667	167	LTJA	MARINE	2	270	286	A	475818	7697575	4.99164	475558	7.69765e+06	2011
1668	167	SAND	SHORE	1	10	270	A	475658	7697350	4.71239	475648	7697350	2011
1669	167	SAND	SHORE	1	56	44	T	475519	7697386	0.767945	475558	7.69743e+06	2011
1670	167	SAND	SHORE	1	0	0	A	475469	7697400	0	475469	7697400	2011
1671	167	SAND	SHORE	1	30	360	T	475232	7697693	6.28319	475232	7697723	2011
1672	201	GLGU	MARINE	1	125	158	A	436528	7719208	2.75762	436575	7.71909e+06	2011
1673	201	GLGU	MARINE	1	75	124	A	437091	7719205	2.16421	437153	7.71916e+06	2011
1674	201	LOON	MARINE	1	75	124	M	437901	7719205	2.16421	437963	7.71916e+06	2011
1675	201	COEI	MARINE	3	100	24	M	438635	7719789	0.418879	438676	7.71988e+06	2011
1676	201	GLGU	MARINE	1	25	167	A	441181	7719789	2.9147	441187	7.71976e+06	2011
1677	201	GLGU	MARINE	1	250	350	M	441492	7719894	6.10865	441449	7.72014e+06	2011
1678	201	GLGU	MARINE	2	200	79	A	441989	7720011	1.37881	442185	7.72005e+06	2011
1679	201	LOON	MARINE	1	200	79	M	441989	7720011	1.37881	442185	7.72005e+06	2011
1680	201	GLGU	MARINE	1	25	174	A	442369	7720121	3.03687	442372	7.7201e+06	2011
1681	201	GLGU	MARINE	1	150	300	A	445309	7721030	5.23599	445179	7721105	2011
1682	201	GLGU	MARINE	2	75	224	A	447482	7722045	3.90954	447430	7.72199e+06	2011
1683	201	PALO	MARINE	1	150	55	A	447482	7722045	0.959931	447605	7.72213e+06	2011
1684	201	PALO	MARINE	2	200	77	A	448148	7722367	1.3439	448343	7.72241e+06	2011
1685	201	PALO	MARINE	5	150	99	A	448219	7722402	1.72788	448367	7.72238e+06	2011
1686	201	COEI	MARINE	3	150	38	A	452753	7725491	0.663225	452845	7.72561e+06	2011
1687	201	GLGU	MARINE	3	200	299	A	452824	7725550	5.21853	452649	7.72565e+06	2011
1688	201	COEI	MARINE	4	0		A	452873	7725846	0	452873	7725846	2011
1689	201	COEI	MARINE	1	0		A	452374	7725954	0	452374	7725954	2011
1690	201	COEI	MARINE	1	150	301	A	451979	7726064	5.25344	451850	7.72614e+06	2011
1691	202	COEI	MARINE	1	250	268	A	451069	7726979	4.67748	450819	7.72697e+06	2011
1692	202	GLGU	MARINE	3	100	206	A	451069	7726979	3.59538	451025	7.72689e+06	2011
1693	202	COEI	MARINE	5	50	328	A	450178	7727148	5.72468	450152	7.72719e+06	2011
1694	202	COEI	MARINE	1	100	244	A	448753	7727400	4.2586	448663	7.72736e+06	2011
1695	202	PALO	MARINE	4	150	243	A	448753	7727400	4.24115	448619	7.72733e+06	2011
1696	202	GLGU	MARINE	1	75	310	A	448309	7727466	5.41052	448252	7.72751e+06	2011
1697	202	COEI	MARINE	2	50	284	A	447803	7727565	4.95674	447754	7.72758e+06	2011
1698	202	COEI	MARINE	14	212	305	M	447722	7727597	5.32325	447548	7.72772e+06	2011
1699	202	COEI	MARINE	2	70	241	M	447431	7727732	4.20624	447370	7.7277e+06	2011
1700	202	COEI	MARINE	6	0		M	446890	7727955	0	446890	7727955	2011
1701	202	COEI	MARINE	28	10	224	A	444267	7728377	3.90954	444260	7.72837e+06	2011
1702	203	PALO	MARINE	1	300	62	A	429253	7711146	1.0821	429518	7.71129e+06	2011
1703	203	PALO	MARINE	1	20	242	A	429253	7711146	4.2237	429235	7.71114e+06	2011
1704	203	GLGU	MARINE	1	200	131	A	429742	7711277	2.28638	429893	7.71115e+06	2011
1705	203	PALO	MARINE	2	200	135	A	429742	7711277	2.35619	429883	7.71114e+06	2011
1706	203	PALO	MARINE	1	250	99	A	429742	7711277	1.72788	429989	7.71124e+06	2011
1707	203	PALO	MARINE	1	100	92	A	430275	7711382	1.6057	430375	7.71138e+06	2011
1708	203	PALO	MARINE	7	25	150	A	430596	7711339	2.61799	430608	7.71132e+06	2011
1709	203	PALO	MARINE	2	200	125	A	431180	7711193	2.18166	431344	7.71108e+06	2011
1710	203	PALO	MARINE	2	200	126	A	436297	7709954	2.19911	436459	7.70984e+06	2011
1711	203	PALO	MARINE	2	300	49	A	440720	7709265	0.855211	440946	7.70946e+06	2011
1712	203	GLGU	MARINE	1	500	54	A	440874	7709333	0.942478	441279	7.70963e+06	2011
1713	203	CORA	RAPTOR	1	100	54	A	440874	7709333	0.942478	440955	7.70939e+06	2011
1714	203	GLGU	MARINE	1	200	134	A	443151	7709625	2.33874	443295	7.70949e+06	2011
1715	203	GLGU	MARINE	2	150	5	R	443922	7709336	0.0872665	443935	7.70949e+06	2011
1716	204	PALO	MARINE	1	300	320	A	443854	7709559	5.58505	443661	7.70979e+06	2011
1717	204	GLGU	MARINE	1	189	280	A	443100	7711753	4.88692	442914	7.71179e+06	2011
1718	204	COEI	MARINE	10	122	290	M	442920	7712235	5.06145	442805	7.71228e+06	2011
1719	204	GLGU	MARINE	2	122	290	A	442920	7712235	5.06145	442805	7.71228e+06	2011
1720	204	GLGU	MARINE	1	123	259	A	442708	7712689	4.5204	442587	7.71267e+06	2011
1721	204	GLGU	MARINE	2	300	289	A	442708	7712689	5.044	442424	7.71279e+06	2011
1722	204	GLGU	MARINE	2	300	10	A	441466	7713944	0.174533	441518	7.71424e+06	2011
1723	204	GLGU	MARINE	1	200	91	A	441179	7714780	1.58825	441379	7.71478e+06	2011
1724	204	GLGU	MARINE	10	175	69	T	441127	7715228	1.20428	441290	7.71529e+06	2011
1725	204	GLGU	MARINE	1	150	304	M	441018	7715985	5.3058	440894	7.71607e+06	2011
1726	205	GLGU	MARINE	1	300	216	A	444062	7710948	3.76991	443886	7.71071e+06	2011
1727	205	GLGU	MARINE	1	0		A	445047	7710890	0	445047	7710890	2011
1728	205	GLGU	MARINE	1	300	339	A	445047	7710890	5.91667	444939	7.71117e+06	2011
1729	205	PALO	MARINE	2	204	107	A	446307	7710759	1.8675	446502	7.7107e+06	2011
1730	205	GLGU	MARINE	1	294	89	A	447226	7710529	1.55334	447520	7.71053e+06	2011
1731	205	GLGU	MARINE	2	300	131	A	448210	7710075	2.28638	448436	7.70988e+06	2011
1732	205	GLGU	MARINE	55	54	83	R	449132	7709697	1.44862	449186	7.7097e+06	2011
1733	205	GLGU	MARINE	1	345	140	A	449645	7709451	2.44346	449867	7.70919e+06	2011
1734	205	GLGU	MARINE	2	278	92	A	451579	7708163	1.6057	451857	7.70815e+06	2011
1735	206	GLGU	MARINE	1	75	165	A	454121	7706539	2.87979	454140	7.70647e+06	2011
1736	206	PALO	MARINE	1	200	214	A	453941	7706111	3.735	453829	7.70595e+06	2011
1737	206	GLGU	MARINE	1	205	169	R	453914	7706083	2.94961	453953	7.70588e+06	2011
1738	206	GLGU	MARINE	2	172	162	A	453837	7706003	2.82743	453890	7.70584e+06	2011
1739	206	BLGU	MARINE	1	250	283	A	453716	7705567	4.93928	453472	7.70562e+06	2011
1740	206	GLGU	MARINE	1	350	175	A	453741	7705285	3.05433	453772	7.70494e+06	2011
1741	206	BLGU	MARINE	1	300	124	A	453729	7705090	2.16421	453978	7.70492e+06	2011
1742	206	BLGU	MARINE	9	160	190	M	453956	7703546	3.31613	453928	7.70339e+06	2011
1743	206	GLGU	MARINE	1	300	149	A	453971	7702759	2.60054	454126	7.7025e+06	2011
1744	206	BLGU	MARINE	2	250	193	M	453951	7702476	3.36849	453895	7.70223e+06	2011
1745	206	BLGU	MARINE	1	0		M	453788	7701859	0	453788	7701859	2011
1746	206	ARTE	MARINE	5	0		A	453725	7701697	0	453725	7701697	2011
1747	206	GLGU	MARINE	1	0		A	453715	7701695	0	453715	7701695	2011
1748	206	BLGU	MARINE	50	200	135	M	453714	7701695	2.35619	453855	7.70155e+06	2011
1749	207	LTDU	MARINE	7	350	344	M	463371	7697363	6.00393	463275	7.6977e+06	2011
1750	207	GLGU	MARINE	2	350	339	A	463093	7697827	5.91667	462968	7.69815e+06	2011
1751	207	ARTE	MARINE	1	350	339	A	463093	7697827	5.91667	462968	7.69815e+06	2011
1752	207	GLGU	MARINE	1	150	327	A	462946	7698125	5.70723	462864	7.69825e+06	2011
1753	207	LTDU	MARINE	2	100	14	A	462837	7698373	0.244346	462861	7.69847e+06	2011
1754	207	GLGU	MARINE	1	400	350	A	462592	7698979	6.10865	462523	7.69937e+06	2011
1755	207	ARTE	MARINE	1	200	29	A	462575	7699124	0.506145	462672	7.6993e+06	2011
1756	207	REPH	SHORE	3	200	19	A	462649	7699919	0.331613	462714	7.70011e+06	2011
1757	207	GLGU	MARINE	1	0		A	462669	7700218	0	462669	7700218	2011
1758	207	GLGU	MARINE	2	200	22	A	462760	7701251	0.383972	462835	7.70144e+06	2011
1759	207	PALO	MARINE	1	0		A	462760	7701251	0	462760	7701251	2011
1760	207	GLGU	MARINE	1	350	2	A	462767	7701685	0.0349066	462779	7.70203e+06	2011
1761	207	PALO	MARINE	2	150	16	A	462947	7702252	0.279253	462988	7.7024e+06	2011
1762	207	PALO	MARINE	1	200	328	A	462970	7702437	5.72468	462864	7.70261e+06	2011
1763	207	GLGU	MARINE	1	0		A	462997	7702651	0	462997	7702651	2011
1764	207	PALO	MARINE	1	200	349	A	463035	7703229	6.0912	462997	7.70343e+06	2011
1765	207	GLGU	MARINE	1	150	308	A	463035	7703229	5.37561	462917	7.70332e+06	2011
1766	207	PALO	MARINE	1	75	295	A	462922	7703665	5.14872	462854	7.7037e+06	2011
1767	207	PALO	MARINE	1	400	347	A	462699	7704232	6.05629	462609	7.70462e+06	2011
1768	207	PALO	MARINE	1	100	14	A	462602	7704484	0.244346	462626	7.70458e+06	2011
1769	207	GLGU	MARINE	1	356	234	M	462594	7704511	4.08407	462306	7.7043e+06	2011
1770	207	PALO	MARINE	1	300	293	A	462396	7705035	5.11381	462120	7.70515e+06	2011
1771	207	PALO	MARINE	1	250	333	A	462128	7705403	5.81195	462015	7.70563e+06	2011
1772	207	GLGU	MARINE	1	150	279	M	461642	7705787	4.86947	461494	7.70581e+06	2011
1773	207	GLGU	MARINE	1	174	374	R	461185	7706234	6.52753	461227	7.7064e+06	2011
1774	207	PALO	MARINE	4	100	301	A	460224	7707011	5.25344	460138	7.70706e+06	2011
1775	207	PALO	MARINE	1	150	287	M	460116	7707103	5.00909	459973	7.70715e+06	2011
1776	207	PALO	MARINE	1	175	339	A	458960	7707723	5.91667	458897	7.70789e+06	2011
1777	207	PALO	MARINE	1	100	189	M	457772	7708133	3.29867	457756	7.70803e+06	2011
1778	208	GLGU	MARINE	1	100	145	A	457160	7708563	2.53073	457217	7.70848e+06	2011
1779	208	GLGU	MARINE	1	155	259	A	454401	7710157	4.5204	454249	7.71013e+06	2011
1780	208	GLGU	MARINE	2	115	232	R	453949	7710288	4.04916	453858	7.71022e+06	2011
1781	208	GLGU	MARINE	2	300	232	A	453949	7710288	4.04916	453713	7.7101e+06	2011
1782	208	PALO	MARINE	1	350	358	A	452278	7710557	6.24828	452266	7.71091e+06	2011
1783	208	PALO	MARINE	1	300	267	A	452129	7710575	4.66003	451829	7.71056e+06	2011
1784	208	GLGU	MARINE	2	350	232	A	451811	7710672	4.04916	451535	7.71046e+06	2011
1785	208	COEI	MARINE	5	175	232	A	451811	7710672	4.04916	451673	7.71056e+06	2011
1786	208	GLGU	MARINE	1	175	235	A	451179	7710740	4.10152	451036	7.71064e+06	2011
1787	208	GLGU	MARINE	1	190	241	A	450747	7710767	4.20624	450581	7.71067e+06	2011
1788	208	COEI	MARINE	13	408	358	A	450560	7710758	6.24828	450546	7.71117e+06	2011
1789	208	GLGU	MARINE	50	253	188	R	449635	7710802	3.28122	449600	7.71055e+06	2011
1790	208	GLGU	MARINE	1	257	238	A	449205	7710760	4.15388	448987	7.71062e+06	2011
1791	208	GLGU	MARINE	88	80	0	R	448020	7710680	0	448020	7710760	2011
1792	211	GLGU	MARINE	1	0		A	441151	7716888	0	441151	7716888	2011
1793	211	PALO	MARINE	1	400	5	A	440802	7717807	0.0872665	440837	7.71821e+06	2011
1794	211	PALO	MARINE	2	200	6	A	441078	7718330	0.10472	441099	7.71853e+06	2011
1795	211	GLGU	MARINE	2	450	338	A	441148	7718894	5.89921	440979	7.71931e+06	2011
1796	211	GLGU	MARINE	1	300	84	A	441156	7719120	1.46608	441454	7.71915e+06	2011
1797	211	GLGU	MARINE	1	300	309	M	440813	7721663	5.39307	440580	7.72185e+06	2011
1798	211	PALO	MARINE	1	350	304	A	440122	7722090	5.3058	439832	7.72229e+06	2011
1799	211	PALO	MARINE	6	150	39	A	439300	7722595	0.680678	439394	7.72271e+06	2011
1800	211	PALO	MARINE	3	0		A	437592	7723306	0	437592	7723306	2011
1801	211	GLGU	MARINE	1	0		A	437592	7723306	0	437592	7723306	2011
1802	211	PALO	MARINE	1	350	78	A	439937	7724655	1.36136	440279	7.72473e+06	2011
1803	211	COEI	MARINE	25	350	107	A	441818	7724473	1.8675	442153	7.72437e+06	2011
1804	211	GLGU	MARINE	1	400	145	A	444569	7723496	2.53073	444798	7.72317e+06	2011
1805	211	COEI	MARINE	23	375	72	M	445461	7723034	1.25664	445818	7.72315e+06	2011
1806	211	GLGU	MARINE	2	109	27	R	445547	7722977	0.471239	445596	7.72307e+06	2011
1807	211	PALO	MARINE	1	350	112	M	446643	7722296	1.95477	446968	7.72216e+06	2011
1808	211	BLGU	MARINE	4	100	35	M	447174	7722064	0.610865	447231	7.72215e+06	2011
1809	209	GLGU	MARINE	1	208	252	A	450048	7704859	4.39823	449850	7.70479e+06	2011
1810	209	GLGU	MARINE	1	400	1	A	447805	7706427	0.0174533	447812	7.70683e+06	2011
1811	209	PALO	MARINE	1	150	312	M	446418	7707482	5.44543	446307	7.70758e+06	2011
1812	209	GLGU	MARINE	1	168	338	R	445890	7707991	5.89921	445827	7.70815e+06	2011
1813	210	GLGU	MARINE	1	0		A	455182	7706013	0	455182	7706013	2011
1814	210	SNGO	HERB	29	0		A	456099	7705276	0	456099	7705276	2011
1815	210	PALO	MARINE	1	350	229	A	456481	7704090	3.9968	456217	7.70386e+06	2011
1816	210	PALO	MARINE	1	100	208	A	456386	7703467	3.63028	456339	7.70338e+06	2011
1817	210	BLGU	MARINE	1	70	240	A	456378	7703426	4.18879	456317	7703391	2011
1818	210	BLGU	MARINE	1	100	154	M	457129	7703494	2.68781	457173	7.7034e+06	2011
1819	210	SNGO	HERB	75	450	13	A	460544	7699290	0.226893	460645	7.69973e+06	2011
1820	21	SNBU	PASS	6	10	356	R	444477	7726725	6.21337	444476	7.72673e+06	2012
1821	25	SAND	SHORE	12	66	49	T	419944	7707716	0.855211	419994	7.70776e+06	2012
1822	25	SAND	SHORE	1	50	230	T	419849	7707847	4.01426	419811	7.70781e+06	2012
1823	27	AMPI	PASS	1	37	179	R	436412	7720407	3.12414	436413	7.72037e+06	2012
1824	27	AMPI	PASS	1	14	302	T	436198	7720453	5.27089	436186	7.72046e+06	2012
1825	27	SNGO	HERB	13	110	270	T	436070	7720469	4.71239	435960	7720469	2012
1826	27	GLGU	MARINE	2	0	0	A	436070	7720468	0	436070	7720468	2012
1827	32	GLGU	MARINE	2	250	69	R	445096	7702597	1.20428	445329	7.70269e+06	2012
1828	32	SACR	HERB	2	103	172	T	445096	7702597	3.00197	445110	7.7025e+06	2012
1829	32	SNGO	HERB	2	350	75	M	445248	7702513	1.309	445586	7.7026e+06	2012
1830	32	LALO	PASS	2	14	51	T	445475	7702393	0.890118	445486	7.7024e+06	2012
1831	32	TUSW	HERB	2	600	26	W	445566	7702343	0.453786	445829	7.70288e+06	2012
1832	34	HOLA	PASS	2	40	194	R	433084	7722345	3.38594	433074	7.72231e+06	2012
1833	34	SNBU	PASS	1	60	134	R	433084	7722345	2.33874	433127	7.7223e+06	2012
1834	35	SNBU	PASS	1	55	2	T	445889	7715167	0.0349066	445891	7.71522e+06	2012
1835	35	GLGU	MARINE	1	100	276	A	445510	7715449	4.81711	445411	7.71546e+06	2012
1836	35	HEGU	MARINE	1	100	332	A	445510	7715449	5.79449	445463	7.71554e+06	2012
1837	35	SNBU	PASS	1	3	330	R	445445	7715462	5.75959	445444	7.71546e+06	2012
1838	35	GLGU	MARINE	3	207	284	A	445445	7715462	4.95674	445244	7.71551e+06	2012
1839	35	SNBU	PASS	1	83	318	R	445423	7715462	5.55015	445367	7.71552e+06	2012
1840	35	AMPI	PASS	1	37	178	R	445423	7715462	3.10669	445424	7.71543e+06	2012
1841	35	GLGU	MARINE	1	126	268	A	445409	7715458	4.67748	445283	7.71545e+06	2012
1842	36	GLGU	MARINE	1	200	152	A	432570	7719645	2.6529	432664	7.71947e+06	2012
1843	36	SNGO	HERB	4	80	90	A	432547	7719636	1.5708	432627	7719636	2012
1844	36	GLGU	MARINE	1	30	180	A	432424	7719562	3.14159	432424	7719532	2012
1845	36	SNBU	PASS	1	40	102	R	432424	7719562	1.78024	432463	7.71955e+06	2012
1846	40	LALO	PASS	1	230	82	T	438195	7721572	1.43117	438423	7.7216e+06	2012
1847	40	SNGO	HERB	14	40	170	T	438202	7721450	2.96706	438209	7.72141e+06	2012
1848	40	GLGU	MARINE	1	0	0	T	438163	7721458	0	438163	7721458	2012
1849	40	SNGO	HERB	17	530	89	T	438150	7721272	1.55334	438680	7.72128e+06	2012
1850	40	AMPI	PASS	1	16	203	R	438078	7720869	3.54302	438072	7.72085e+06	2012
1851	177	SNBU	PASS	1	10	164	R	443314	7738345	2.86234	443317	7.73834e+06	2012
1852	177	SNBU	PASS	1	15	210	R	443311	7738289	3.66519	443304	7.73828e+06	2012
1853	177	GLGU	MARINE	1	100	72	A	443311	7738289	1.25664	443406	7.73832e+06	2012
1854	178	SNBU	PASS	2	45	76	R	436801	7738182	1.32645	436845	7.73819e+06	2012
1855	178	SNBU	PASS	1	20	17	R	436801	7738182	0.296706	436807	7.7382e+06	2012
1856	178	LOON	MARINE	1	150	197	M	436840	7738178	3.4383	436796	7.73803e+06	2012
1857	178	PALO	MARINE	1	100	97	A	437148	7738243	1.69297	437247	7.73823e+06	2012
1858	179	HOLA	PASS	1	14	158	R	434230	7738591	2.75762	434235	7.73858e+06	2012
1859	179	GULL	MARINE	1	150	24	A	434271	7738583	0.418879	434332	7.73872e+06	2012
1860	179	HOLA	PASS	1	33	359	R	434373	7738529	6.26573	434372	7.73856e+06	2012
1861	179	PALO	MARINE	2	100	121	W	434566	7738559	2.11185	434652	7.73851e+06	2012
1862	179	SNBU	PASS	1	50	148	R	434566	7738559	2.58309	434592	7.73852e+06	2012
1863	179	GULL	MARINE	1	150	6	A	434566	7738559	0.10472	434582	7.73871e+06	2012
1864	179	SNBU	PASS	1	10	78	R	434641	7738580	1.36136	434651	7.73858e+06	2012
1865	179	GLGU	MARINE	2	0	0	A	434720	7738595	0	434720	7738595	2012
1866	41	LALO	PASS	1	150	220	T	423627	7705035	3.83972	423531	7.70492e+06	2012
1867	41	LOON	MARINE	3	208	20	A	423270	7705259	0.349066	423341	7.70545e+06	2012
1868	41	LALO	PASS	1	155	5	T	423197	7705302	0.0872665	423211	7.70546e+06	2012
1869	43	PALO	MARINE	1	229	47	A	438353	7706422	0.820305	438520	7.70658e+06	2012
1870	43	SNGO	HERB	9	368	333	T	438353	7706422	5.81195	438186	7.70675e+06	2012
1871	43	LALO	PASS	1	22	21	T	438353	7706422	0.366519	438361	7.70644e+06	2012
1872	43	CAGO	HERB	17	180	266	T	438312	7706469	4.64258	438132	7.70646e+06	2012
1873	43	SNGO	HERB	2	180	260	T	438312	7706469	4.53786	438135	7.70644e+06	2012
1874	43	LALO	PASS	4	30	342	T	438211	7706562	5.96903	438202	7.70659e+06	2012
1875	43	LTDU	MARINE	1	120	350	W	438211	7706562	6.10865	438190	7.70668e+06	2012
1876	43	LALO	PASS	1	28	234	T	438077	7706663	4.08407	438054	7.70665e+06	2012
1877	43	GLGU	MARINE	1	85	200	A	437657	7706703	3.49066	437628	7.70662e+06	2012
1878	43	LALO	PASS	1	25	344	T	437657	7706703	6.00393	437650	7.70673e+06	2012
1879	45	SAND	SHORE	1	127	69	T	428296	7710574	1.20428	428415	7.71062e+06	2012
1880	45	LALO	PASS	1	127	69	T	428296	7710574	1.20428	428415	7.71062e+06	2012
1881	45	GLGU	MARINE	1	99	19	R	428296	7710574	0.331613	428328	7.71067e+06	2012
1882	45	GLGU	MARINE	1	250	102	A	428583	7710359	1.78024	428828	7.71031e+06	2012
1883	45	LALO	PASS	1	102	202	T	428828	7710145	3.52557	428790	7.71005e+06	2012
1884	45	LALO	PASS	1	151	150	T	428828	7710145	2.61799	428904	7.71001e+06	2012
1885	45	LOON	MARINE	1	0	0	A	428927	7710045	0	428927	7710045	2012
1886	45	LALO	PASS	1	197	10	T	428927	7710045	0.174533	428961	7.71024e+06	2012
1887	45	LALO	PASS	1	194	25	T	429067	7709999	0.436332	429149	7.71017e+06	2012
1888	45	SAND	SHORE	1	194	25	T	429067	7709999	0.436332	429149	7.71017e+06	2012
1889	46	LALO	PASS	1	290	28	T	422425	7713835	0.488692	422561	7.71409e+06	2012
1890	46	SEPL	SHORE	1	47	330	T	422369	7713897	5.75959	422346	7.71394e+06	2012
1891	46	LALO	PASS	1	60	224	R	422249	7714006	3.90954	422207	7.71396e+06	2012
1892	47	CAGO	HERB	13	163	152	T	419136	7712644	2.6529	419213	7.7125e+06	2012
1893	47	SNGO	HERB	11	200	145	A	419279	7712546	2.53073	419394	7.71238e+06	2012
1894	47	LALO	PASS	2	38	126	T	419279	7712546	2.19911	419310	7.71252e+06	2012
1895	47	SNGO	HERB	160	300	135	T	419463	7712422	2.35619	419675	7.71221e+06	2012
1896	47	CAGO	HERB	31	300	135	T	419463	7712422	2.35619	419675	7.71221e+06	2012
1897	47	CORA	RAPTOR	1	350	70	T	419463	7712422	1.22173	419792	7.71254e+06	2012
1898	47	RLHA	RAPTOR	1	350	40	A	419463	7712422	0.698132	419688	7.71269e+06	2012
1899	47	GLGU	MARINE	2	200	40	A	419463	7712422	0.698132	419592	7.71258e+06	2012
1900	49	BASA	SHORE	1	29	158	T	420146	7714533	2.75762	420157	7.71451e+06	2012
1901	49	GLGU	MARINE	1	213	131	A	420310	7714373	2.28638	420471	7.71423e+06	2012
1902	49	GLGU	MARINE	2	42	161	A	420380	7714324	2.80998	420394	7.71428e+06	2012
1903	49	HEGU	MARINE	1	100	162	A	420457	7714265	2.82743	420488	7.71417e+06	2012
1904	49	BASA	SHORE	1	52	77	T	420550	7714236	1.3439	420601	7.71425e+06	2012
1905	50	SNGO	HERB	27	260	299	T	425665	7711623	5.21853	425438	7.71175e+06	2012
1906	50	HEGU	MARINE	1	270	273	A	425502	7711620	4.76475	425232	7.71163e+06	2012
1907	50	PALO	MARINE	5	350	190	W	425235	7711663	3.31613	425174	7.71132e+06	2012
1908	50	GULL	MARINE	1	350	190	T	425235	7711663	3.31613	425174	7.71132e+06	2012
1909	55	SNGO	HERB	15	350	78	T	429335	7709879	1.36136	429677	7.70995e+06	2012
1910	55	CAGO	HERB	54	350	78	T	429335	7709879	1.36136	429677	7.70995e+06	2012
1911	55	SNGO	HERB	10	160	124	T	429697	7709625	2.16421	429830	7.70954e+06	2012
1912	55	SNGO	HERB	16	160	102	T	429697	7709625	1.78024	429854	7.70959e+06	2012
1913	57	LALO	PASS	1	13	98	T	426048	7707287	1.71042	426061	7.70729e+06	2012
1914	58	TUSW	HERB	1	115	94	W	423447	7709549	1.64061	423562	7.70954e+06	2012
1915	58	TUSW	HERB	1	110	84	W	423797	7709302	1.46608	423906	7.70931e+06	2012
1916	58	SNGO	HERB	150	105	66	T	423797	7709302	1.15192	423893	7.70934e+06	2012
1917	58	LALO	PASS	3	87	40	T	423797	7709302	0.698132	423853	7.70937e+06	2012
1918	58	CAGO	HERB	21	260	124	T	423863	7709225	2.16421	424079	7.70908e+06	2012
1919	59	SNBU	PASS	2	129	224	T	424849	7704452	3.90954	424759	7.70436e+06	2012
1920	59	SAND	SHORE	3	167	227	T	424321	7704652	3.9619	424199	7.70454e+06	2012
1921	59	SNGO	HERB	15	250	268	A	424240	7704691	4.67748	423990	7.70468e+06	2012
1922	59	SACR	HERB	2	300	256	A	424240	7704691	4.46804	423949	7.70462e+06	2012
1923	59	SAND	SHORE	2	206	29	T	423908	7704805	0.506145	424008	7.70499e+06	2012
1924	1	PALO	MARINE	2	134	273	W	459672	7706763	4.76475	459538	7.70677e+06	2012
1925	1	LTDU	MARINE	1	143	273	W	459672	7706763	4.76475	459529	7.70677e+06	2012
1926	1	SNBU	PASS	5	144	294	R	459672	7706763	5.13127	459540	7.70682e+06	2012
1927	1	SNBU	PASS	2	30	308	R	459461	7706773	5.37561	459437	7.70679e+06	2012
1928	2	PALO	MARINE	1	150	1	W	430911	7719817	0.0174533	430914	7.71997e+06	2012
1929	2	AMPI	PASS	2	15	296	T	430911	7719817	5.16617	430898	7.71982e+06	2012
1930	2	SNGO	HERB	9	150	340	T	431261	7720388	5.93412	431210	7.72053e+06	2012
1931	4	LALO	PASS	1	77	310	R	436839	7722096	5.41052	436780	7.72215e+06	2012
1932	4	GULL	MARINE	2	222	210	A	436859	7722075	3.66519	436748	7.72188e+06	2012
1933	7	AMPI	PASS	1	40	201	R	433803	7712319	3.50811	433789	7.71228e+06	2012
1934	7	HOLA	PASS	3	85	251	R	433429	7712305	4.38078	433349	7.71228e+06	2012
1935	7	LALO	PASS	1	13	352	R	433291	7712298	6.14356	433289	7.71231e+06	2012
1936	7	SNBU	PASS	1	28	344	R	433220	7712304	6.00393	433212	7.71233e+06	2012
1937	7	LALO	PASS	1	30	306	R	433220	7712304	5.34071	433196	7.71232e+06	2012
1938	7	CORA	RAPTOR	2	0	0	A	433114	7712323	0	433114	7712323	2012
1939	7	RLHA	RAPTOR	1	400	225	A	433056	7712330	3.92699	432773	7.71205e+06	2012
1940	8	PALO	MARINE	2	300	104	W	435110	7718383	1.81514	435401	7.71831e+06	2012
1941	8	GULL	MARINE	1	200	308	A	435052	7718791	5.37561	434894	7.71891e+06	2012
1942	8	GLGU	MARINE	1	50	130	A	435280	7718817	2.26893	435318	7.71878e+06	2012
1943	8	HEGU	MARINE	1	40	324	A	435280	7718817	5.65487	435256	7.71885e+06	2012
1944	8	AMPI	PASS	1	20	22	R	435240	7718817	0.383972	435247	7.71884e+06	2012
1945	9	GLGU	MARINE	1	0	0	A	434954	7712394	0	434954	7712394	2012
1946	9	RLHA	RAPTOR	1	0	0	A	434954	7712394	0	434954	7712394	2012
1947	9	GLGU	MARINE	2	300	202	A	434898	7712394	3.52557	434786	7.71212e+06	2012
1948	9	GLGU	MARINE	1	300	183	A	434670	7712346	3.19395	434654	7.71205e+06	2012
1949	9	LALO	PASS	1	60	2	R	434387	7712342	0.0349066	434389	7.7124e+06	2012
1950	9	LALO	PASS	1	45	156	R	434290	7712331	2.72271	434308	7.71229e+06	2012
1951	9	GLGU	MARINE	1	150	186	A	433949	7712307	3.24631	433933	7.71216e+06	2012
1952	9	AMPI	PASS	1	23	188	R	433949	7712307	3.28122	433946	7.71228e+06	2012
1953	10	AMPI	PASS	1	25	190	A	435934	7718213	3.31613	435930	7.71819e+06	2012
1954	12	SNGO	HERB	1	200	301	W	436511	7717708	5.25344	436340	7.71781e+06	2012
1955	12	SNBU	PASS	2	60	176	R	437160	7717771	3.07178	437164	7.71771e+06	2012
1956	13	LALO	PASS	1	98	356	A	448602	7711134	6.21337	448595	7.71123e+06	2012
1957	14	HEGU	MARINE	4	85	62	A	436085	7724060	1.0821	436160	7.7241e+06	2012
1958	14	CAGO	HERB	10	330	197	T	436048	7723650	3.4383	435952	7.72333e+06	2012
1959	14	CAGO	HERB	7	162	169	T	436023	7723574	2.94961	436054	7.72341e+06	2012
1960	15	AMPI	PASS	1	43	328	R	447011	7713326	5.72468	446988	7.71336e+06	2012
1961	61	LALO	PASS	3	35	256	T	439305	7705526	4.46804	439271	7.70552e+06	2012
1962	61	PALO	MARINE	1	80	8	A	439242	7705607	0.139626	439253	7.70569e+06	2012
1963	61	LALO	PASS	1	38	356	T	439204	7705630	6.21337	439201	7.70567e+06	2012
1964	61	TUSW	HERB	3	260	2	W	438963	7705795	0.0349066	438972	7.70605e+06	2012
1965	61	PALO	MARINE	10	240	2	W	438963	7705795	0.0349066	438971	7.70603e+06	2012
1966	61	PALO	MARINE	1	200	349	W	438921	7705815	6.0912	438883	7.70601e+06	2012
1967	61	LALO	PASS	1	15	284	T	438823	7705891	4.95674	438808	7.70589e+06	2012
1968	61	GLGU	MARINE	1	0	0	A	438811	7705899	0	438811	7705899	2012
1969	64	GLGU	MARINE	1	0	0	A	444700	7702997	0	444700	7702997	2012
1970	64	GLGU	MARINE	1	150	308	T	444700	7702997	5.37561	444582	7.70309e+06	2012
1971	64	HEGU	MARINE	1	0	0	A	444565	7703024	0	444565	7703024	2012
1972	64	SNGO	HERB	76	150	278	T	444528	7703039	4.85202	444379	7.70306e+06	2012
1973	64	TUSW	HERB	3	150	325	W	444528	7703079	5.67232	444442	7.7032e+06	2012
1974	64	CAGO	MARINE	8	275	300	T	444137	7703239	5.23599	443899	7.70338e+06	2012
1975	67	GLGU	MARINE	2	0	0	A	441649	7704348	0	441649	7704348	2012
1976	67	LALO	PASS	1	7	240	T	441537	7704442	4.18879	441531	7.70444e+06	2012
1977	67	LALO	PASS	1	8	222	T	441307	7704553	3.87463	441302	7.70455e+06	2012
1978	67	SNGO	HERB	50	315	304	T	441201	7704586	5.3058	440940	7.70476e+06	2012
1979	67	TUSW	HERB	2	300	308	W	441201	7704586	5.37561	440965	7.70477e+06	2012
1980	67	RLHA	RAPTOR	1	400	70	A	441113	7701622	1.22173	441489	7.70176e+06	2012
1981	68	RLHA	RAPTOR	1	100	171	A	421498	7710859	2.98451	421514	7.71076e+06	2012
1982	68	SACR	HERB	2	120	90	A	421498	7710859	1.5708	421618	7710859	2012
1983	68	GLGU	MARINE	1	91	67	A	421615	7710779	1.16937	421699	7.71081e+06	2012
1984	68	RLHA	RAPTOR	1	150	172	A	421807	7710634	3.00197	421828	7.71049e+06	2012
1985	68	PALO	MARINE	2	250	68	W	421906	7710557	1.18682	422138	7.71065e+06	2012
1986	68	PALO	MARINE	1	99	45	W	422122	7710398	0.785398	422192	7.71047e+06	2012
1987	69	SNGO	HERB	12	400	247	T	420666	7706690	4.31096	420298	7.70653e+06	2012
1988	71	SNBU	PASS	1	107	114	T	441041	7712610	1.98968	441139	7.71257e+06	2012
1989	71	AMPI	PASS	1	23	18	R	441365	7712735	0.314159	441372	7.71276e+06	2012
1990	71	AMPI	PASS	1	39	192	R	441389	7712745	3.35103	441381	7.71271e+06	2012
1991	71	LALO	PASS	1	150	235	R	441389	7712745	4.10152	441266	7.71266e+06	2012
1992	71	AMPI	PASS	1	66	316	R	441470	7712778	5.51524	441424	7.71283e+06	2012
1993	74	TUSW	HERB	6	400	122	A	420752	7711404	2.1293	421091	7.71119e+06	2012
1994	74	LALO	PASS	4	26	42	T	420752	7711404	0.733038	420769	7.71142e+06	2012
1995	74	SNGO	HERB	140	100	50	T	420787	7711386	0.872665	420864	7.71145e+06	2012
1996	74	PEFA	RAPTOR	1	150	160	A	420899	7711318	2.79253	420950	7.71118e+06	2012
1997	75	SNGO	HERB	84	342	21	T	442835	7703645	0.366519	442958	7.70396e+06	2012
1998	75	TUSW	HERB	6	360	354	W	442835	7703645	6.17847	442797	7.704e+06	2012
1999	75	CAGO	HERB	55	250	315	T	442590	7703811	5.49779	442413	7.70399e+06	2012
2000	75	AMPI	PASS	1	8	346	T	442410	7703984	6.03884	442408	7.70399e+06	2012
[truncated: 449 more rows]

## Sheet: Meta Data
PASS	passerine			Habitat types
SHOR	shore bird			R	Rock
HERB	herbivore			T	Tundra
MARINE	piscivore			W	Water
RAPTOR	carnivore			S	Shore
HERB_MAM	mammalian herbivore			A	Air
				M	Marine
UTMX	X coordinate of observer
UTMY	Y coordinate of observer
X	X coordinate of bird
Y	Y coordinate of bird
Transects with 2XX numbers are all marine transects conducted by boat. These transects were not used in the PLoS manuscript.

## Sheet: Species Codes
AMPI	American pipet		PASS
ARTE	Arctic tern		MARINE
BASA	Baird's Sandpiper		SHORE
BBPL	black-bellied plover		SHORE
BLGU	black guillemot		MARINE
BRAN	brant		HERB
CAGO	Canada goose		HERB
COEI	common eider		MARINE
COLO	common loon		MARINE
CORA	common raven		RAPTOR
DUCK	unknown duck		MARINE
DUNL	dunlin		SHORE
GLGU	glaucous gull		MARINE
GOPL	golden plover		SHORE
GRSQ	ground squirrel		HERB_MAM
GULL	Gull spp.		Marine
HEGU	herring gull		MARINE
HOLA	horned lark		PASS
JASP	jaeger sp.		MARINE
LALO	lapland longspur		PASS
LOON	Loon sp		MARINE
LTDU	long-tailed duck		MARINE
LTJA	long-tailed jaeger		MARINE
PAJA	parasitic jaeger		MARINE
PALO	pacific loon		MARINE
PESA	pectoral sandpiper		SHORE
PHAL	phalarope sp.		SHORE
PLOVER	plover sp		SHORE
PTAR	ptarmigan		HERB
PUSA	purple sandpiper		SHORE
REPH	red phalarope		SHORE
RLHA	rough-legged hawk		RAPTOR
RNPH	red-necked phalarope		SHORE
RTLO	red throated loon		MARINE
SACR	sandhill crane		HERB
SAND	sandpiper sp		SHORE
SEPL	semipalmated plover		SHORE
SHORE	shorebird spp.		SHORE
SNBU	snow bunting		PASS
SNGO	snow goose		HERB
SNHA	snowshoe hare		HERB_MAM
TRSW	trumpeter swan		HERB
TUSW	tundra swan		HERB
YBLO	yellow-billed loon		MARINE
